# Supplementary material for: Lung transcriptomic clock predicts premature aging in cigarette smoke-exposed mice
Source: BMC Genomics. 2020 Apr 9;21:291. doi: 10.1186/s12864-020-6712-z (PMC7147004; doi:10.1186/s12864-020-6712-z)
Supplement: Supplementary file 3 — Additional file 3. [file 12864_2020_6712_MOESM3_ESM.txt]

Gene_Name	E.MTAB.5281.Sham_2m.vs.Sham_1m.foldChange	E.MTAB.5281.Sham_2m.vs.Sham_1m.adj.p.value	E.MTAB.5281.Sham_3m.vs.Sham_2m.foldChange	E.MTAB.5281.Sham_3m.vs.Sham_2m.adj.p.value	E.MTAB.5281.Sham_3m.vs.Sham_1m.foldChange	E.MTAB.5281.Sham_3m.vs.Sham_1m.adj.p.value	E.MTAB.5281.Sham_4m.vs.Sham_3m.foldChange	E.MTAB.5281.Sham_4m.vs.Sham_3m.adj.p.value	E.MTAB.5281.Sham_4m.vs.Sham_2m.foldChange	E.MTAB.5281.Sham_4m.vs.Sham_2m.adj.p.value	E.MTAB.5281.Sham_4m.vs.Sham_1m.foldChange	E.MTAB.5281.Sham_4m.vs.Sham_1m.adj.p.value	E.MTAB.5281.Sham_5m.vs.Sham_4m.foldChange	E.MTAB.5281.Sham_5m.vs.Sham_4m.adj.p.value	E.MTAB.5281.Sham_5m.vs.Sham_3m.foldChange	E.MTAB.5281.Sham_5m.vs.Sham_3m.adj.p.value	E.MTAB.5281.Sham_5m.vs.Sham_2m.foldChange	E.MTAB.5281.Sham_5m.vs.Sham_2m.adj.p.value	E.MTAB.5281.Sham_5m.vs.Sham_1m.foldChange	E.MTAB.5281.Sham_5m.vs.Sham_1m.adj.p.value	E.MTAB.5281.Sham_7m.vs.Sham_5m.foldChange	E.MTAB.5281.Sham_7m.vs.Sham_5m.adj.p.value	E.MTAB.5281.Sham_7m.vs.Sham_4m.foldChange	E.MTAB.5281.Sham_7m.vs.Sham_4m.adj.p.value	E.MTAB.5281.Sham_7m.vs.Sham_3m.foldChange	E.MTAB.5281.Sham_7m.vs.Sham_3m.adj.p.value	E.MTAB.5281.Sham_7m.vs.Sham_2m.foldChange	E.MTAB.5281.Sham_7m.vs.Sham_2m.adj.p.value	E.MTAB.5281.Sham_7m.vs.Sham_1m.foldChange	E.MTAB.5281.Sham_7m.vs.Sham_1m.adj.p.value	E.MTAB.5280.Sham_2m.vs.Sham_1m.foldChange	E.MTAB.5280.Sham_2m.vs.Sham_1m.adj.p.value	E.MTAB.5280.Sham_3m.vs.Sham_2m.foldChange	E.MTAB.5280.Sham_3m.vs.Sham_2m.adj.p.value	E.MTAB.5280.Sham_3m.vs.Sham_1m.foldChange	E.MTAB.5280.Sham_3m.vs.Sham_1m.adj.p.value	E.MTAB.5280.Sham_6m.vs.Sham_3m.foldChange	E.MTAB.5280.Sham_6m.vs.Sham_3m.adj.p.value	E.MTAB.5280.Sham_6m.vs.Sham_2m.foldChange	E.MTAB.5280.Sham_6m.vs.Sham_2m.adj.p.value	E.MTAB.5280.Sham_6m.vs.Sham_1m.foldChange	E.MTAB.5280.Sham_6m.vs.Sham_1m.adj.p.value	E.MTAB.5280.Sham_8m.vs.Sham_6m.foldChange	E.MTAB.5280.Sham_8m.vs.Sham_6m.adj.p.value	E.MTAB.5280.Sham_8m.vs.Sham_3m.foldChange	E.MTAB.5280.Sham_8m.vs.Sham_3m.adj.p.value	E.MTAB.5280.Sham_8m.vs.Sham_2m.foldChange	E.MTAB.5280.Sham_8m.vs.Sham_2m.adj.p.value	E.MTAB.5280.Sham_8m.vs.Sham_1m.foldChange
Pzp	-0.0300802688339509	0.999509748788358	0.308469311634641	0.432350264744182	0.27838904280069	0.629487544376616	-0.233834454021924	0.577737792941822	0.074634857612717	0.991137328171276	0.044554588778766	0.998764524901864	-0.0472104672765147	0.880273588563076	-0.281044921298438	0.0926735608609832	0.027424390336203	0.932532475049448	-0.00265587849774848	0.995694086677354	-0.107772276870467	0.727976675889491	-0.154982744146982	0.467023302111681	-0.388817198168905	0.0265699092251958	-0.0803478865342645	0.734584781995531	-0.110428155368216	0.685631060110865	-0.0444445809661698	0.827320866115841	0.0531400929570589	0.90434333060457	0.00869551199088944	0.982110952607587	0.196931997867352	0.467117040502774	0.25007209082441	0.133449779534925	0.205627509858241	0.665867450553702	-0.178256966826378	0.557450933485089	0.0186750310409734	0.974934551400777	0.0718151239980326	0.86356940102119	0.0273705430318627
Aanat	-0.145897934313708	0.999509748788358	0.0263278628110715	0.955829568884629	-0.119570071502637	0.683872012568211	0.124536157425413	0.582887965128538	0.150864020236484	0.986518535607493	0.00496608592277573	0.998764524901864	-0.036848456132413	0.770708198864868	0.087687701293	0.448610494419889	0.114015564104072	0.353498188614805	-0.0318823702096375	0.837423649448937	-0.014741187011484	0.952408962167953	-0.0515896431438968	0.651541417194754	0.0729465142815167	0.578553876053766	0.0992743770925876	0.426603235049201	-0.0466235572211209	0.72733294881872	-0.138392974569914	0.330607970341392	0.115558857674302	0.625044360083641	-0.0228341168956112	0.926808634138673	-0.0873830354012116	0.702202882276355	0.0281758222730907	0.888190243847317	-0.110217152296821	0.850808759650046	-0.0104540194128152	0.979606116123814	-0.0978370548140267	0.73576586206402	0.0177218028602761	0.969917914619026	-0.120671171709637
Aatk	0.0254269504787061	0.999509748788358	-0.11199576508527	0.483443121509519	-0.0865688146065637	0.786012554689957	0.222899431637616	0.441452205996951	0.110903666552347	0.986518535607493	0.136330617031052	0.998764524901864	0.016172440799106	0.960595409586853	0.239071872436722	0.120093054223746	0.127076107351452	0.513828172340735	0.152503057830158	0.517336639436968	0.0673784227330408	0.891277601143535	0.0835508635321469	0.745037772209215	0.306450295169763	0.0806489861567686	0.194454530084493	0.278245063156754	0.219881480563199	0.284086066080956	-0.199510064739971	0.408545750821007	0.0627504956229189	0.877232754020402	-0.136759569117051	0.465485104076051	0.026535534219422	0.899540964198503	0.0892860298423416	0.741451019493166	-0.110224034897628	0.858234058243407	-0.184271017582436	0.609626297344354	-0.157735483363014	0.580168016222089	-0.0949849877400935	0.894205972985657	-0.294495052480065
Abca1	-0.113483758373092	0.999509748788358	0.0628119915449103	0.807794806223082	-0.0506717668281821	0.924865661323064	0.056624759700138	0.827440859700755	0.119436751245048	0.986518535607493	0.00595299287195572	0.998764524901864	-0.0611844358063089	0.600140789518344	-0.00455967610617197	0.976489393040042	0.0582523154387383	0.578637748894202	-0.0552314429343542	0.794984873523757	0.0552662003892127	0.801840612295472	-0.00591823541709617	0.972635945399352	0.0507065242830408	0.721709634401216	0.113518515827951	0.311885661608105	3.47574548585639e-05	0.999822011470184	0.0634188951269972	0.667505639938924	0.0239981874303716	0.94548367926492	0.0874170825573686	0.671370569088196	-0.188074881549458	0.332530916170752	-0.164076694119087	0.239454763614025	-0.100657798992089	0.804172435359408	0.106000045785042	0.628188169610979	-0.0820748357644144	0.78855361632845	-0.0580766483340434	0.867682295253924	0.00534224679295354
Abca4	0.0242669071835269	0.999509748788358	-0.0207195623214584	0.961601498740951	0.00354734486206838	0.990501418652015	0.0425403691580129	0.879126938744025	0.0218208068365547	0.996690990519336	0.0460877140200811	0.998764524901864	0.0382804523763075	0.839662063852677	0.0808208215343206	0.517847975082201	0.0601012592128619	0.749220345828229	0.0843681663963887	0.575910271165502	0.145339837168322	0.685167971398855	0.18362028954463	0.319823617488705	0.226160658702642	0.185415608748088	0.205441096381184	0.284434084749342	0.22970800356471	0.179582892052432	-0.0245276684645932	0.891867636789543	0.0016573709520052	0.994492244126089	-0.0228702975125882	0.922731971777503	0.0102143574991406	0.974661569139957	0.0118717284511447	0.9626721309008	-0.0126559400134465	0.991636247031334	-0.0970100151885038	0.810396198665605	-0.086795657689363	0.715899190109122	-0.0851382867373582	0.782878775438925	-0.109665955201951
Abca2	-0.12338132612472	0.999509748788358	-0.00797202260989646	0.983318227670245	-0.131353348734616	0.660365030553726	0.118103611422886	0.668695344955331	0.11013158881299	0.986518535607493	-0.0132497373117298	0.998764524901864	-0.00643628436078146	0.973887576383074	0.111667327062104	0.397461086466036	0.103695304452208	0.410512701025523	-0.0196860216725113	0.913985774683301	-0.00194371411431865	0.996453056379544	-0.00837999847509983	0.961990676045422	0.109723612947786	0.419428501102437	0.10175159033789	0.381163690523523	-0.0216297357868302	0.892915268787488	0.0707177158715159	0.670156004948836	-0.0685770271675375	0.727591883935674	0.00214068870397829	0.991541412983126	0.0245907674782	0.932367522088041	-0.043986259689338	0.85662504776279	0.0267314561821799	0.979497255918505	0.0318988571178432	0.950025108985909	0.0564896245960448	0.829381492459175	-0.0120874025714929	0.9828478566632	0.0586303133000217
Abcb7	-0.00295207633095899	0.999773836585522	0.0374084659260495	0.918572627463002	0.0344563895950908	0.951465480751482	0.0121857825076809	0.973017088171198	0.0495942484337305	0.986518535607493	0.0466421721027718	0.998764524901864	-0.0107437899969967	0.942778677407851	0.00144199251068376	0.994035806686968	0.0388504584367334	0.786450416283232	0.0358983821057747	0.865415797610619	-0.0169277582119289	0.934411585838518	-0.0276715482089256	0.788648668368713	-0.0154857657012457	0.912532813630941	0.021922700224804	0.857932642136414	0.0189706238938457	0.917805616125952	0.00149733323421093	0.994569383571644	-0.06261869680907	0.792038152919689	-0.0611213635748591	0.753520313617586	0.101405771938065	0.504518790631871	0.0387870751289952	0.785872716260293	0.0402844083632064	0.948981036475737	0.0242797127235771	0.922488094502882	0.125685484661643	0.576382601291866	0.0630667878525723	0.84587504502087	0.0645641210867835
Abcg1	-0.0895785988316554	0.999509748788358	-0.122101047972056	0.66155002368681	-0.211679646803713	0.43789779858723	0.167139642737785	0.441103343430621	0.0450385947657293	0.991137328171276	-0.0445400040659264	0.998764524901864	0.227334922023804	0.0946177842922201	0.39447456476159	0.00173194409155013	0.272373516789533	0.0663780801103344	0.182794917957878	0.188920904008825	-0.314619029343047	0.345312426077766	-0.0872841073192434	0.572074981432125	0.0798555354185428	0.55976894372462	-0.0422455125535141	0.832091340564843	-0.131824111385169	0.361816612943839	0.344639352407297	0.0472993336367023	-0.0138131444430939	0.964250863648605	0.330826207964202	0.157801605866427	-0.163050781106129	0.510719951044443	-0.176863925549223	0.278875519541258	0.167775426858076	0.819024447010467	0.0708945252309276	0.84018107458665	-0.0921562558751996	0.742180265447995	-0.105969400318294	0.509191769312157	0.238669952089005
Abi1	-0.0152465081889295	0.999509748788358	-0.0354114347153572	0.939077243866477	-0.050657942904286	0.887478530878849	0.0450874644815252	0.896478521752095	0.00967602976616971	0.99802547125153	-0.00557047842276093	0.998764524901864	-0.17167558523209	0.188857154951632	-0.126588120750564	0.288018421689537	-0.16199955546592	0.2589243323892	-0.17724606365485	0.153564628067114	-0.0735132393739916	0.830063015199756	-0.245188824606081	0.146067717803964	-0.200101360124555	0.238738991198417	-0.235512794839912	0.187632354523612	-0.250759303028841	0.127487957400563	0.229571882958762	0.217747034440673	-0.0985624059009095	0.652610663148015	0.131009477057852	0.472384301035651	-0.148660904767039	0.528924603820647	-0.247223310667949	0.271218604598179	-0.0176514277091842	0.987809489500139	0.139990731293019	0.748872558955924	-0.00867017347401857	0.978957122074452	-0.107232579374927	0.778765968753947	0.122339303583834
Abl1	-0.136374251547308	0.999509748788358	0.0439489548030695	0.806978866064284	-0.0924252967442386	0.676821245195686	0.00895722411316634	0.979989343705883	0.0529061789162356	0.986518535607493	-0.0834680726310721	0.998764524901864	0.101229781252275	0.374662648605796	0.110187005365441	0.149974268674852	0.15413596016851	0.0326222668204227	0.0177617086212028	0.903739331263009	0.0374103462071797	0.886779778556947	0.138640127459454	0.3215192631376	0.147597351572621	0.227514642926354	0.191546306375691	0.0937886865174609	0.0551720548283827	0.733714477279135	-0.136533172174236	0.269433163868223	0.0937627593178942	0.59326292222467	-0.0427704128563422	0.81380066809293	-0.00629782614400711	0.97703925994749	0.0874649331738875	0.500653773692418	-0.0490682390003467	0.9382428615946	-0.0906868019438215	0.716252869327788	-0.0969846280878276	0.637330877030101	-0.00322186876993279	0.994516346373968	-0.139755040944171
Abl2	-0.0784055128365623	0.999509748788358	-0.0048390558323847	0.990399745269741	-0.0832445686689464	0.873619408566826	0.0806957649200292	0.875569567979869	0.0758567090876442	0.987427419438515	-0.0025488037489179	0.999429205396258	0.324627271785849	0.0946400267697907	0.405323036705879	0.00368558921107375	0.400483980873495	0.00963161872052569	0.322078468036931	0.0721027114130029	-0.124507687221737	0.66956485278108	0.200119584564112	0.350992731433922	0.280815349484141	0.0852234548789295	0.275976293651757	0.100207886359403	0.197570780815194	0.316234768683007	-0.237969414470536	0.0906685525424254	0.0244784089526075	0.941912212124484	-0.213491005517927	0.211382456984514	0.173189251174716	0.333797178021694	0.197667660127325	0.153012094869334	-0.0403017543432094	0.93914889020362	-0.214752896947956	0.537234980427429	-0.0415636457732399	0.896503754711252	-0.017085236820631	0.969109631536595	-0.255054651291167
Scgb1b27	-0.134020445167701	0.999509748788358	0.129634125266291	0.618489016189588	-0.00438631990140981	0.990707818501816	-0.0215992656216442	0.953747214858799	0.108034859644648	0.986518535607493	-0.0259855855230539	0.998764524901864	0.0278881449107373	0.878534125166809	0.00628887928909267	0.967763401792966	0.135923004555384	0.358636572787142	0.00190255938768291	0.993939419540019	-0.0591321740380099	0.75502613198489	-0.0312440291272734	0.815063470302982	-0.0528432947489176	0.568402790618473	0.0767908305173742	0.57136671039983	-0.0572296146503273	0.603218736522937	0.0375652026965143	0.802988980756652	0.231513551700865	0.13219304568245	0.26907875439738	0.0902587449494402	-0.240699370969468	0.110385853980127	-0.0091858192686026	0.956471953609192	0.0283793834279129	0.967824671010543	0.0147284075340738	0.964681356024761	-0.225970963435394	0.191036833224726	0.00554258826547191	0.990281347894557	0.0431077909619868
Acadl	0.0704655362249128	0.999509748788358	0.139525883891218	0.60137371410571	0.209991420116131	0.648018514413857	-0.20399502047668	0.510448720131528	-0.0644691365854609	0.987873268530164	0.005996399639453	0.998764524901864	-0.100626060024816	0.642238568206912	-0.304621080501496	0.0160467813851182	-0.165095196610277	0.303715415844564	-0.094629660385363	0.735995907113357	-0.0176764227253102	0.972802128416721	-0.118302482750126	0.607035845546946	-0.322297503226807	0.0635547529693269	-0.182771619335587	0.341379722287	-0.112306083110674	0.689805670078656	0.0440057477860708	0.723202941736503	0.0589432841077123	0.798741459788169	0.102949031893782	0.560976568152605	-0.0578805066101116	0.787815558805901	0.00106277749759897	0.995353788130132	0.0450685252836718	0.944058686932939	0.140480123157732	0.625723462615842	0.082599616547625	0.772593351359551	0.141542900655334	0.538711035450031	0.185548648441406
Acadm	0.129592628857986	0.999509748788358	-0.0213032660681391	0.974646958483414	0.108289362789846	0.900782015116528	-0.176575377398236	0.764207910729231	-0.197878643466376	0.986518535607493	-0.0682860146083907	0.998764524901864	0.10494012326659	0.778439870289	-0.0716352541316475	0.820009502795368	-0.0929385201997868	0.718987654032016	0.0366541086581982	0.939693015230542	0.151767752179037	0.793158197183869	0.256707875445626	0.40385329174139	0.0801324980473884	0.816138968604344	0.0588292319792492	0.837527000807065	0.188421860837234	0.577897647214783	-0.338228396373998	0.0230145798434843	0.212344831222099	0.265475139668366	-0.125883565151899	0.389387270416008	0.183311028737667	0.298342459660713	0.395655859959766	0.0352143588864195	0.0574274635857689	0.927680913485122	-0.0132153931645081	0.971057637502814	0.170095635573161	0.366599989738773	0.382440466795261	0.0805705060037918	0.0442120704212603
Acadvl	-0.0129065421339806	0.999509748788358	0.224390879314432	0.354543024737329	0.211484337180451	0.606028731652224	-0.181785047344118	0.584934082543194	0.0426058319703145	0.995815847401992	0.0296992898363342	0.998764524901864	-0.0920185266331749	0.65791037905026	-0.273803573977292	0.0203247943977123	-0.0494126946628612	0.770701649240025	-0.0623192367968415	0.797943701697231	0.101491212236657	0.728671531328998	0.00947268560348095	0.97381513804769	-0.172312361740637	0.27307623248905	0.0520785175737956	0.796130169636939	0.0391719754398153	0.886737272553325	-0.232638103810281	0.159610110227495	0.13485187241202	0.555551977733869	-0.0977862313982623	0.622611803574761	0.141935209313618	0.476928644888684	0.276787081725638	0.110217082633129	0.0441489779153568	0.959060340518607	-0.127703853026679	0.684190235237194	0.0142313562869379	0.968848730793162	0.149083228698958	0.601361733007822	-0.0835548751113232
Acads	0.0140158124892512	0.999509748788358	0.0839390307481351	0.668995338268369	0.0979548432373867	0.683347312679355	0.0230520828838062	0.951471884918351	0.106991113631941	0.986518535607493	0.121006926121192	0.998764524901864	-0.141800852367195	0.298352560651037	-0.118748769483389	0.263550328150676	-0.0348097387352555	0.813969754695571	-0.020793926246003	0.909448346015248	0.142431607366809	0.53813600064588	0.000630754999613733	0.996421254766661	0.0236828378834193	0.865635114213526	0.107621868631553	0.311698495482403	0.121637681120805	0.285521227612069	-0.0574528566190187	0.685012726864257	0.0979488414050512	0.571105593778112	0.0404959847860323	0.759724036127064	-0.020555647179003	0.900892414942183	0.0773931942260486	0.61882489682845	0.0199403376070295	0.974525854031609	-0.0891581986449065	0.728112423071961	-0.109713845823907	0.494573347479395	-0.0117650044188561	0.981804280350148	-0.0692178610378764
Slc33a1	-0.0283812810400783	0.999509748788358	0.031917127043083	0.952183140609142	0.00353584600300384	0.994442694693318	0.0387991064262633	0.932241477802461	0.0707162334693461	0.986518535607493	0.0423349524292678	0.998764524901864	-0.0563934279140101	0.802884205793389	-0.0175943214877464	0.934515066094918	0.0143228055553364	0.954456595979948	-0.0140584754847428	0.958493858229546	-0.0159563316358056	0.973406047598394	-0.0723497595498167	0.709743012496213	-0.033550653123553	0.870194370045687	-0.0016335260804702	0.994245148525968	-0.0300148071205485	0.891117354720287	0.0225703657593077	0.936789635411795	-0.18266292573674	0.41244154921123	-0.160092559977434	0.574638137814226	0.206402570258874	0.308118054565901	0.0237396445221333	0.916421513147176	0.0463100102814425	0.968979353244595	0.0373112889770454	0.919598466144574	0.243713859235921	0.258069961398479	0.0610509334991805	0.86356940102119	0.0836212992584868
Asic2	-0.0167561114212661	0.999509748788358	-0.0186480630088952	0.977279348452183	-0.0354041744301612	0.959443120064666	-0.0735029835548746	0.827682877648169	-0.0921510465637698	0.986518535607493	-0.108907157985036	0.998764524901864	0.105891159627829	0.446392028399297	0.0323881760729546	0.855700996383331	0.0137401130640598	0.955740619422239	-0.00301599835720659	0.992419730324268	-0.176884976483878	0.524457297781923	-0.0709938168560498	0.661043850565242	-0.144496800410924	0.384033921662867	-0.163144863419819	0.377035783355741	-0.179900974841086	0.297792937206118	-0.159182636213716	0.41717093263926	0.22471529336187	0.279598690641027	0.0655326571481531	0.80210219616751	-0.0431093503868691	0.87928096852611	0.181605942975001	0.352854333484205	0.0224233067612859	0.983711146905739	-0.103196485201818	0.819440675092292	-0.146305835588686	0.617103288682552	0.0784094577731833	0.860062878959882	-0.0807731784405324
Asic1	-0.0403323821510693	0.999509748788358	0.0256218178994768	0.954266852111896	-0.0147105642515923	0.979533239557963	0.146529969919428	0.529190917909726	0.172151787818905	0.970197654471483	0.131819405667836	0.998764524901864	-0.046084510957537	0.760850801672943	0.100445458961891	0.459949180742379	0.126067276861368	0.32375347185236	0.0857348947102986	0.63836554815235	-0.0544807107102367	0.811931925606884	-0.100565221667775	0.326677357489657	0.045964748251654	0.745730632929799	0.0715865661511306	0.530884218277125	0.0312541840000615	0.860715351606732	-0.171685137330821	0.130804667943252	-0.0289737712140416	0.924216910749913	-0.200658908544863	0.312856588853158	0.047558951832227	0.843335055131671	0.0185851806181854	0.873818997794163	-0.153099956712635	0.654097604350134	-0.0313920179054146	0.907593633628364	0.0161669339268141	0.971832369283627	-0.0128068372872292	0.972595369456815	-0.18449197461805
Ace	-0.201578225334151	0.999509748788358	0.009009557999683	0.984886859427733	-0.192568667334468	0.628045251003059	0.145072797775103	0.488111757321842	0.154082355774786	0.986518535607493	-0.0474958695593653	0.998764524901864	0.217401481109791	0.0482309139860814	0.362474278884894	0.00607193073482808	0.371483836884577	0.016630440579082	0.169905611550426	0.352452982681545	-0.174604733257725	0.524457297781923	0.042796747852067	0.773652692849037	0.18786954562717	0.194962575005266	0.196879103626854	0.220994477870171	-0.00469912170729801	0.985814446578547	0.270671828847495	0.204452520891944	-0.0489250479689133	0.901123289895638	0.221746780878581	0.30315396064787	-0.258532231522125	0.244602174201363	-0.307457279491038	0.156243090462547	-0.0367854506435424	0.967824671010543	0.206840909821198	0.557450933485089	-0.051691321700926	0.876854098154907	-0.100616369669841	0.831455086539316	0.170055459177654
Ache	-0.117298932078915	0.999509748788358	-0.0369503082007074	0.907952912187508	-0.154249240279622	0.579475777372772	0.126271588368106	0.512278150201956	0.0893212801673985	0.986518535607493	-0.0279776519115163	0.998764524901864	-0.068727496186427	0.657316850325563	0.0575440921816791	0.619580780803143	0.0205937839809718	0.914579520949643	-0.0967051480979435	0.568499861214681	-0.0414993224810741	0.879862659114169	-0.110226818667501	0.383683059121014	0.0160447697006048	0.908333228322733	-0.0209055385001025	0.90129503931584	-0.138204470579018	0.304987470357263	-0.0712413970965395	0.49602919239104	0.011239907039706	0.966332026044202	-0.0600014900568338	0.706247597742016	0.0457632316661628	0.822914313365382	0.057003138705869	0.682604290053574	-0.0142382583906696	0.979669195820087	-0.0916156635929069	0.708527526431408	-0.0458524319267428	0.862226518999575	-0.0346125248870363	0.907630231015728	-0.105853921983577
Apoc4	-0.0822366402951211	0.999509748788358	0.0132045147277342	0.974646958483414	-0.0690321255673862	0.826434595026027	0.00874008083661137	0.982396388676042	0.0219445955643462	0.996690990519336	-0.0602920447307747	0.998764524901864	0.0398382844706491	0.809763995612115	0.0485783653072598	0.736822948691856	0.0617828800349951	0.670650347585386	-0.0204537602601263	0.916735633837906	-0.0145272548062232	0.9665154807279	0.0253110296644265	0.872975465884497	0.0340511105010372	0.829980107668771	0.0472556252287716	0.742183206561959	-0.0349810150663489	0.834119817616273	-0.110284526519365	0.457233443710953	0.220904645203692	0.20240852986591	0.110620118684327	0.603375034253169	-0.210273186576112	0.199773950134405	0.0106314586275809	0.93522697995631	-0.0996530678917836	0.867004810882707	-0.0270025627531672	0.912121873244772	-0.237275749329279	0.251018520421768	-0.0163711041255865	0.953348532324915	-0.126655630644952
Macf1	0.115548538833379	0.999509748788358	-0.170351620117409	0.614211219870261	-0.0548030812840295	0.939652197954342	0.149173764548817	0.60625827342569	-0.0211778555685926	0.996690990519336	0.0943706832647864	0.998764524901864	0.259971303433582	0.0418514406563568	0.409145067982398	0.00893577537682815	0.238793447864989	0.0959116156049677	0.354341986698368	0.0572250326261156	0.138337617185003	0.673000579073994	0.398308920618585	0.0245952049826695	0.547482685167402	0.0166075016333603	0.377131065049992	0.039710186069108	0.492679603883372	0.0281693032571841	-0.208321543775986	0.209570042870011	-0.114421645003133	0.649318862235013	-0.322743188779117	0.109239000553393	0.229714188433897	0.217670029453862	0.115292543430765	0.470349348865766	-0.0930290003452187	0.879824690741095	0.0817037817257812	0.758660180796098	0.311417970159679	0.19987561632804	0.196996325156547	0.46754062231286	-0.0113252186194402
Aco1	0.0362360750339895	0.999509748788358	-0.103474303534822	0.643558383609205	-0.0672382285008326	0.79774969153536	0.0447132052021193	0.860494869746025	-0.0587610983327027	0.986518535607493	-0.0225250232987139	0.998764524901864	0.0804999667159123	0.465456605152556	0.12521317191803	0.255090941906592	0.0217388683832084	0.888462185169019	0.057974943417199	0.649432244789101	0.0587359184134329	0.793496541394635	0.139235885129345	0.155220366162465	0.183949090331463	0.110958774965115	0.0804747867966411	0.478212121612035	0.116710861830632	0.240933281568183	-0.123617185527457	0.328664343885646	-0.12272920859708	0.502112278582574	-0.246346394124538	0.091278059714798	0.0996644339782752	0.479116271134874	-0.0230647746188049	0.881203482883962	-0.146681960146261	0.656707101068855	-0.0175860129555549	0.950140777206139	0.0820784210227227	0.707340466566707	-0.0406507875743579	0.911669810081257	-0.164267973101816
Aco2	-0.0543544833009797	0.999509748788358	0.202290873243053	0.418685180207784	0.147936389942074	0.743821739388772	-0.304614807831017	0.355414862541284	-0.102323934587963	0.986518535607493	-0.156678417888942	0.998764524901864	0.0628107951054002	0.802954735309583	-0.241804012725617	0.0382082848121014	-0.0395131394825624	0.851298281599418	-0.0938676227835408	0.722578027348488	0.242332982622822	0.509405871151037	0.305143777728224	0.170222700797113	0.00052896989720691	0.998422566455244	0.20281984314026	0.304407605967701	0.148465359839282	0.572374867935435	-0.258678575229286	0.123636643317799	-0.265685907916134	0.237888175039129	-0.524364483145421	0.0121755175379157	0.552432443977251	0.0242969628571896	0.286746536061119	0.124020506880562	0.028067960831833	0.970086737041094	-0.231293837759455	0.557345115749985	0.321138606217797	0.211761710479579	0.0554526983016622	0.922753313349986	-0.203225876927625
Acox1	0.0320763842154446	0.999509748788358	0.0410437498215559	0.8818798861624	0.0731201340370004	0.800589534543345	-0.111385976275283	0.606593670269694	-0.0703422264537279	0.986518535607493	-0.0382658422382835	0.998764524901864	-0.0192769693149009	0.900834713369323	-0.130662945590184	0.183050799711093	-0.089619195768629	0.372655961808557	-0.0575428115531836	0.68438653403161	-0.0284262874045106	0.905139076865891	-0.0477032567194109	0.70960438560097	-0.159089232994694	0.147109392120634	-0.118045483173138	0.23250915963594	-0.0859690989576935	0.48472913982992	0.120141863802533	0.363043251705393	-0.124485781559765	0.633567195185964	-0.00434391775723159	0.989188309141153	0.0228764631612453	0.934123306821975	-0.101609318398518	0.288035174844606	0.0185325454040171	0.977289367432612	0.0354922561485738	0.872497098090371	0.058368719309821	0.878691242398772	-0.0661170622499455	0.786333328725026	0.0540248015525886
Acp1	-0.0524545989562576	0.999509748788358	-0.0467830860413054	0.912104948103425	-0.0992376849975627	0.790741471026821	0.0895156041363579	0.681604898698523	0.042732518095053	0.989748507948967	-0.00972208086120436	0.998764524901864	-0.102015878307836	0.343133767247595	-0.0125002741714772	0.936788737430283	-0.0592833602127826	0.723301707145928	-0.11173795916904	0.513278807176583	-0.0836658567883252	0.750542147190698	-0.185681735096161	0.148910100415798	-0.096166130959803	0.534935694259016	-0.142949217001108	0.380613705117129	-0.195403815957365	0.236655301716835	0.0544190350299787	0.65551501535656	-0.00746889686382159	0.977644650903933	0.0469501381661576	0.765721580246198	0.0280044028785472	0.87865404886242	0.0205355060147268	0.890585474330328	0.0749545410447062	0.83725928936114	-0.0383120892796414	0.872497098090371	-0.0103076864010938	0.974848942425694	-0.0177765832649144	0.965203511038971	0.0366424517650634
Acp2	-0.0225099052711036	0.999509748788358	-0.0215416529552506	0.956835820119622	-0.0440515582263541	0.910437077567469	0.0563654418087988	0.898579316658171	0.034823788853548	0.995815847401992	0.0123138835824445	0.998764524901864	-0.040801486815065	0.857489526103483	0.0155639549937338	0.91635994503759	-0.00597769796151698	0.973581831013296	-0.0284876032326205	0.88302548409146	-0.0557747269406516	0.837496476114332	-0.096576213755716	0.617133833431183	-0.0402107719469176	0.806587690858238	-0.061752424902168	0.692712687133764	-0.0842623301732719	0.599533486714229	0.143061811440837	0.255605345964916	0.027220739338367	0.903820149531734	0.170282550779205	0.278444760755095	-0.1611413975816	0.307639664243446	-0.133920658243233	0.266723869646841	0.00914115319760681	0.990860116499634	0.0930864242686169	0.763949624534905	-0.0680549733129811	0.813632410969378	-0.0408342339746143	0.921731223641157	0.102227577466223
Acp5	-0.102239678247228	0.999509748788358	0.279083823813776	0.341375971603631	0.176844145566548	0.635083680071869	-0.13862352899246	0.825026969652207	0.140460294821317	0.986518535607493	0.0382206165740882	0.998764524901864	-0.654600842061329	0.0421938704812089	-0.793224371053789	0.00210951867370208	-0.514140547240011	0.0258766194238187	-0.616380225487241	0.0160250856970046	0.36754642492197	0.507568280430075	-0.287054417139358	0.360740877366766	-0.425677946131818	0.0713165769329853	-0.146594122318041	0.545109134597598	-0.24883380056527	0.264340116179431	0.643079226656022	0.0105066222805389	-0.0927563153173801	0.855111079463298	0.550322911338642	0.0800147058826082	0.0335455805428747	0.955217762160986	-0.0592107347745069	0.883661248721104	0.583868491881518	0.396218754102176	-0.0319440493347005	0.971057637502814	0.00160153120817602	0.998499938195317	-0.0911547841092054	0.892556674829776	0.551924442546817
Acr	-0.0152657098885514	0.999509748788358	-0.0779789915139167	0.663954533162216	-0.0932447014024675	0.790741471026821	0.217623610505235	0.276453536314551	0.139644618991319	0.986518535607493	0.124378909102768	0.998764524901864	-0.182198668335266	0.244482821490099	0.0354249421699693	0.827201747930377	-0.042554049343947	0.812850291363573	-0.0578197592324979	0.81927358509139	0.127504018705445	0.634002087790191	-0.0546946496298205	0.690153352606472	0.162928960875415	0.102768958944909	0.084949969361498	0.405803954925945	0.0696842594729471	0.688349674509979	-0.248034245668942	0.0600018633605012	0.155042474092378	0.421070701093516	-0.0929917715765639	0.652572227773017	0.010042102487291	0.97103283060186	0.16508457657967	0.167584025077557	-0.0829496690892722	0.892217136095042	-0.0218856286088498	0.944780798525143	-0.0118435261215578	0.975366913812845	0.143198947970821	0.392539735125475	-0.104835297698122
Chrna1	-0.0642076250405666	0.999509748788358	-0.0255296681939186	0.944777198661233	-0.0897372932344853	0.728258644865753	0.0899929488244113	0.686940523260616	0.064463280630492	0.986518535607493	0.000255655589925692	0.999897490028945	-0.0782003348494624	0.412042040540372	0.0117926139749481	0.928907059089304	-0.0137370542189704	0.91231547173042	-0.0779446792595371	0.419511745024806	-0.00387590912945832	0.989584076805484	-0.0820762439789209	0.47441537165049	0.00791670484549001	0.964472129818089	-0.0176129633484289	0.901979995149532	-0.0818205883889952	0.476385159633889	-0.164601574254083	0.31104983817018	0.125787461538604	0.57226658200057	-0.0388141127154801	0.843334697940772	0.0408581232733927	0.845638659336866	0.166645584811996	0.329541915565728	0.00204401055791275	0.998093979836238	-0.0542738850921684	0.846224266251661	-0.013415761818776	0.962172527149646	0.112371699719827	0.705432303681436	-0.0522298745342558
Chrna4	0.0252745732745678	0.999509748788358	-0.0352801006174528	0.875420547931747	-0.010005527342885	0.980724310955037	0.053408979044411	0.745710800136483	0.0181288784269582	0.995815847401992	0.0434034517015259	0.998764524901864	0.0232872464709468	0.871736359270089	0.0766962255153583	0.449006804708327	0.0414161248979051	0.758639040508217	0.0666906981724729	0.683391288169142	-0.109956278932536	0.597496210993797	-0.0866690324615892	0.338870510062753	-0.0332600534171786	0.749961538688902	-0.0685401540346314	0.491311719006869	-0.043265580760064	0.767343952716741	-0.146014898524987	0.251649373265498	0.0426207014581582	0.83868212048804	-0.103394197066829	0.412843661074003	-0.0806832031034238	0.531072361825996	-0.0380625016452665	0.803580886515696	-0.184077400170252	0.548820785683382	-0.0260726741852701	0.917646691953016	-0.106755877288691	0.512813444423285	-0.0641351758305339	0.831011685003387	-0.210150074355522
Chrna6	-0.0643668462755738	0.999509748788358	-0.0483054771592543	0.824097753679965	-0.112672323434827	0.609735880948517	0.0768447344974373	0.642549763354674	0.0285392573381827	0.986518535607493	-0.0358275889373902	0.998764524901864	-0.0148792471519995	0.898859090324002	0.0619654873454379	0.493641713817662	0.0136600101861842	0.908695421408571	-0.0507068360893895	0.659795846327223	0.0378705821166745	0.838221630759714	0.0229913349646753	0.826965150466202	0.0998360694621122	0.291710759631235	0.0515305923028581	0.594013032934902	-0.0128362539727152	0.925081705619173	-0.137583421634687	0.221556072845248	0.225729448176219	0.198125350954173	0.0881460265415303	0.591685764111206	-0.105162599538958	0.523028210842308	0.12056684863726	0.284224419366953	-0.0170165729974266	0.977289367432612	-0.0579234924872112	0.802982507674034	-0.16308609202617	0.41449356668627	0.0626433561500491	0.785531567457599	-0.0749400654846388
Chrna7	-0.0950520617797257	0.999509748788358	0.0434388450069116	0.875394852072226	-0.051613216772814	0.84900673090459	-0.0541296849290275	0.817656700441998	-0.0106908399221155	0.99802547125153	-0.105742901701842	0.998764524901864	0.0354882511262204	0.790579548886897	-0.0186414338028067	0.888355502999066	0.0247974112041053	0.858191801770771	-0.0702546505756202	0.54121454869958	0.00126184316880767	0.99738809260533	0.0367500942950275	0.797742744200976	-0.0173795906339991	0.917700695823877	0.0260592543729129	0.864727505060286	-0.0689928074068131	0.595814594927453	0.0546727581611299	0.675826696495423	0.0176716301774504	0.929829875080291	0.0723443883385803	0.594717151321218	-0.184835977564751	0.0989283810446333	-0.1671643473873	0.113834374002528	-0.112491589226168	0.764209301953392	0.0718714054123504	0.746355350928437	-0.112964572152401	0.528348958954426	-0.0952929419749489	0.720342584842517	-0.0406201838138184
Chrnb1	0.0340023407430291	0.999509748788358	-0.0392421534083759	0.964654056825502	-0.00523981266534557	0.992965262220002	-0.0319286189383115	0.9585040059086	-0.0711707723466879	0.991137328171276	-0.0371684316036571	0.998764524901864	0.11970137958192	0.673468263043553	0.0877727606436085	0.75296948440961	0.0485306072352325	0.906995063012993	0.0825329479782633	0.798505458999677	0.0683931466474519	0.91300758117178	0.188094526229371	0.430517244535148	0.156165907291059	0.546896427977103	0.116923753882683	0.720561365941179	0.150926094625713	0.533344180848205	-0.211557427549053	0.277454938207057	-0.139719647449711	0.596634113762479	-0.351277074998764	0.0887669861346613	0.280286456329322	0.215036449944766	0.140566808879611	0.538320762178527	-0.0709906186694405	0.941822467863723	-0.0745502409017489	0.844966489261322	0.205736215427574	0.308437064417151	0.0660165679778637	0.875804201929761	-0.14554085957119
Chrnb2	0.0651096236394108	0.999509748788358	-0.0992627731134106	0.600697407840576	-0.0341531494739999	0.932225945746017	0.0849785518630848	0.66202882495023	-0.0142842212503261	0.996877327104306	0.0508254023890851	0.998764524901864	-0.0802382987663777	0.532731787835802	0.00474025309670661	0.977309012387417	-0.0945225200167038	0.44010402727481	-0.0294128963772926	0.886228368932057	0.00709551434513602	0.983341098807902	-0.0731427844212411	0.54973047015762	0.0118357674418432	0.943395097903678	-0.0874270056715677	0.464561430962057	-0.0223173820321565	0.906463930315443	-0.0535339160095792	0.636160883394588	-0.189078510466914	0.237888175039129	-0.242612426476494	0.0790711465212437	0.260252228817087	0.0889463350719614	0.0711737183501728	0.556721281285392	0.0176398023405942	0.973930841435045	-0.0226329589324755	0.937926228800511	0.237619269884612	0.224747672169162	0.0485407594176976	0.869814497348543	-0.00499315659188222
Chrnd	-0.0893727919855306	0.999509748788358	0.107222205686668	0.656033624030527	0.0178494137011379	0.963481199825015	-0.0782014394485465	0.70010380321657	0.0290207662381216	0.995815847401992	-0.0603520257474094	0.998764524901864	-0.00266931557317789	0.984399840895495	-0.0808707550217245	0.296422198535315	0.0263514506649436	0.866242200472856	-0.0630213413205874	0.575910271165502	0.0496558081050106	0.812630411352171	0.0469864925318321	0.735385078049479	-0.0312149469167145	0.823317604954416	0.0760072587699536	0.618443471408019	-0.0133655332155774	0.939174672428161	-0.209854192434209	0.0541905237856491	0.362153424156148	0.0501078706328692	0.152299231721938	0.258597683702323	-0.294996154427401	0.126477820227164	0.067157269728747	0.679796761003298	-0.142696922705461	0.744724546698778	-0.122483792397916	0.681298187743107	-0.417479946825316	0.0707855164747395	-0.0553265226691685	0.847521903315987	-0.265180715103377
Chrne	-0.00872550206594257	0.999509748788358	-0.0731781507789784	0.742651588253613	-0.0819036528449203	0.746330209857418	0.134874153789617	0.450757570613808	0.0616960030106393	0.986518535607493	0.0529705009446969	0.998764524901864	-0.1390646961267	0.255089051247365	-0.00419054233708272	0.978884093769215	-0.0773686931160609	0.580746673072074	-0.0860941951820032	0.574915622569453	0.0960423053522552	0.657959985513057	-0.0430223907744447	0.728399274044986	0.091851763015173	0.341365673469962	0.0186736122361943	0.898606243379528	0.00994811017025242	0.953575446492685	-0.00959170508499525	0.950897750104569	0.0359473278038897	0.890089193409392	0.0263556227188951	0.871727126398413	0.0243747283394625	0.885572477293674	0.0603220561433521	0.679114092857255	0.0507303510583587	0.900915707185248	-0.169732854772575	0.537234980427429	-0.145358126433112	0.399781607563815	-0.109410798629221	0.680353358205377	-0.119002503714217
Chrng	0.0463910894573615	0.999509748788358	-0.0225979060379383	0.917001205460006	0.0237931834194232	0.924186559972297	0.0336563796296732	0.84136464160274	0.0110584735917352	0.996690990519336	0.0574495630490972	0.998764524901864	0.0225978468877822	0.820204187563355	0.0562542265174552	0.483973732225557	0.0336563204795168	0.715533344708686	0.0800474099368787	0.349707037325929	-0.0643581360872117	0.661395622139674	-0.0417602891994299	0.588650087524376	-0.00810390956975655	0.942656101562239	-0.0307018156076945	0.716736336451901	0.015689273849667	0.880412108525811	-0.000570043446444191	0.996937493012432	-0.00543721119339153	0.976514379905129	-0.00600725463983596	0.969961091915616	-0.018739132001912	0.889803070433635	-0.0241763431953019	0.791586488726722	-0.0247463866417461	0.959060340518607	-0.0178082424225436	0.932077556423586	-0.0365473744244552	0.854156834385291	-0.0419845856178456	0.842073992082499	-0.0425546290642904
Adipoq	-0.0258645569052439	0.999773836585522	1.69203376018954	0.450446802708196	1.6661692032843	0.660022184999847	-2.66686356569796	0.418784555117438	-0.974829805508412	0.986518535607493	-1.00069436241365	0.998764524901864	-0.23007510282217	0.938232917711534	-2.89693866852013	0.00971245267685507	-1.20490490833058	0.491371256345534	-1.23076946523583	0.599324963895583	0.573828687156626	0.8857811378383	0.343753584334456	0.910219151534494	-2.3231099813635	0.142653048559141	-0.631076221173955	0.789705290605327	-0.656940778079198	0.821292136959401	0.274142678854978	0.413901521006435	-0.394470796079643	0.569610203552356	-0.120328117224665	0.871897912411968	0.410575471004119	0.560043396487945	0.0161046749244761	0.975968195308282	0.290247353779454	0.864376227196917	0.184485877938637	0.841348222775136	0.595061348942758	0.45973304882333	0.200590552863114	0.746686089749513	0.474733231718093
Acrv1	0.0147270238232536	0.999509748788358	-0.0117599112116496	0.974607870416964	0.00296711261160414	0.992965262220002	0.0375875947155389	0.88791594341695	0.0258276835038907	0.994195955278099	0.040554707327144	0.998764524901864	-0.00331215548735381	0.9860211460655	0.0342754392281861	0.830543888024785	0.022515528016537	0.906195167186213	0.0372425518397907	0.849967267143761	-0.0848854118192833	0.74712399312527	-0.0881975673066373	0.433698108706305	-0.0506099725910976	0.689423763145236	-0.0623698838027463	0.598833732226791	-0.0476428599794927	0.705537568775984	0.0331559605486589	0.767279390360178	-0.0352081847371977	0.816355976418654	-0.00205222418853923	0.990149660018755	0.00949966703813094	0.953958603059183	-0.0257085176990678	0.825370289156971	0.0074474428495922	0.990860116499634	0.0286879678479788	0.893666859954115	0.0381876348861097	0.828857453335726	0.00297945014891136	0.994080698843315	0.0361354106975708
Acta1	0.148395058377513	0.999509748788358	0.24516388858463	0.638004441034986	0.393558946962142	0.589613630805271	-0.35061973395583	0.736954048873827	-0.1054558453712	0.996690990519336	0.0429392130063123	0.998764524901864	0.12718323755172	0.864893346943869	-0.223436496404109	0.440417806271875	0.02172739218052	0.965832511774321	0.170122450558033	0.730865465199995	-0.102737694226437	0.908554567112545	0.0244455433252834	0.976419357373591	-0.326174190630546	0.350750082260484	-0.0810103020459169	0.866776259657287	0.0673847563315961	0.909066920086746	0.149804951599513	0.407820109766904	0.351881989993595	0.811624542694744	0.501686941593108	0.646982543756268	-0.568671038268779	0.621721929796588	-0.216789048275184	0.29811219320876	-0.0669840966756702	0.958936841425143	0.388537312274953	0.719203601152021	-0.180133725993825	0.943997879565846	0.17174826399977	0.900007094158997	0.321553215599282
Actb	-0.0552596947381755	0.999509748788358	0.0517494314820947	0.91174276203384	-0.00351026325608182	0.99424734683901	-0.0166761742819189	0.972671397937872	0.035073257200176	0.995815847401992	-0.0201864375380005	0.998764524901864	-0.0311276429143458	0.861020218130159	-0.0478038171962653	0.733091558740672	0.0039456142858306	0.985716032449118	-0.0513140804523459	0.716937931546963	-0.138411250909818	0.682568949904636	-0.169538893824164	0.411104505678441	-0.186215068106084	0.358275102754047	-0.134465636623988	0.547254356208179	-0.189725331362164	0.330154769645861	0.274595312167896	0.0286358594851408	-0.0709397860724571	0.625884572828829	0.203655526095438	0.141937653760216	-0.170016012537268	0.231655263613483	-0.240955798609725	0.0535051618638773	0.0336395135581729	0.959060340518607	0.155156154415054	0.552115488121653	-0.0148598581222116	0.953979078425546	-0.08579964419467	0.652131801669399	0.188795667973225
Actc1	0.246067034057452	0.999509748788358	1.24871519839929	0.2917282200839	1.49478223245674	0.563799091748371	-2.3127299355139	0.240458692407263	-1.06401473711461	0.986518535607493	-0.817947703057163	0.998764524901864	0.513942887538195	0.74264247782863	-1.79878704797571	0.0199145207772884	-0.55007184957642	0.659488032645657	-0.30400481551897	0.88268385326703	0.326403834222129	0.907080433571525	0.840346721760322	0.558275610296848	-1.47238321375358	0.123892012446984	-0.223668015354292	0.881721583564198	0.0223990187031589	0.991481707093448	-0.377319564080265	0.105878154733145	-0.0215637468402407	0.973831570576692	-0.398883310920506	0.301311277159888	0.583175502522131	0.182787755272266	0.56161175568189	0.0531060033768818	0.184292191601628	0.865585764862278	-0.149193135048527	0.796320812180495	0.433982367473605	0.406362318266694	0.412418620633362	0.239653773510067	0.035099056553099
Actg2	0.302589623603326	0.999509748788358	1.05891198381206	0.265528676646993	1.36150160741539	0.275084405785473	-1.31738326048311	0.256375713473244	-0.258471276671045	0.987011458664048	0.0441183469322819	0.998764524901864	-0.0966410191194671	0.922119607969295	-1.41402427960258	0.00345016024413475	-0.355112295790511	0.59510441198557	-0.052522672187186	0.964332959242309	0.483550142104017	0.675065237754221	0.386909122984549	0.624110731567721	-0.930474137498559	0.0864334171377908	0.128437846313505	0.876799566549892	0.43102746991683	0.588254172095534	-0.439809079980209	0.0973506568087658	-0.0287698734826935	0.96717689423252	-0.468578953462903	0.276011668833555	0.550234392123171	0.241539777093752	0.521464518640477	0.0751224040599109	0.0816554386602689	0.959060340518607	-0.215074948204076	0.711409453802161	0.335159443919094	0.580168016222089	0.306389570436402	0.432844647730249	-0.133419509543807
Actl7a	-0.0942629347900825	0.999509748788358	-0.063718514554016	0.79884250057875	-0.157981449344099	0.475005714919794	0.180439601958595	0.372793657098549	0.116721087404579	0.986518535607493	0.0224581526144963	0.998764524901864	-0.113430320237648	0.394958028562938	0.0670092817209468	0.410206791312729	0.00329076716693082	0.986346837656784	-0.0909721676231516	0.459784598540055	0.03844803505581	0.840051412031199	-0.0749822851818389	0.560761401486463	0.105457316776756	0.173328795721581	0.0417388022227404	0.756526521256663	-0.0525241325673425	0.658611314512873	-0.0259311944258678	0.81198622411366	0.163878325342528	0.216223873862761	0.13794713091666	0.300342531260478	-0.171022436990699	0.202306364183444	-0.00714411164816999	0.954672232551304	-0.0330753060740379	0.95626617749972	-0.0290524843828394	0.90870594056934	-0.200074921373537	0.25394277065684	-0.0361965960310087	0.8772464896642	-0.0621277904568774
Actl7b	0.0797505789128712	0.999509748788358	-0.100244994639921	0.756951521567907	-0.0204944157270504	0.97437565448626	0.0588325264667155	0.861242724564146	-0.0414124681732066	0.989748507948967	0.0383381107396648	0.998764524901864	0.0536569251292137	0.718747481040744	0.112489451595929	0.419824784757704	0.0122444569560069	0.948480543330476	0.0919950358688783	0.642404130395181	-0.204504175072276	0.422277189659328	-0.150847249943064	0.172086278688867	-0.0920147234763483	0.523116103795077	-0.19225971811627	0.0999203163323228	-0.112509139203399	0.481010740370891	0.0654373300696586	0.775449450375352	0.150821516387423	0.703827602485931	0.216258846457083	0.493876357457395	-0.0854921674995879	0.796800605891938	0.0653293488878359	0.738228157810894	0.130766678957496	0.846139031403327	-0.141719518302635	0.655794688239451	-0.227211685802221	0.605515977324354	-0.076390169414798	0.881430603342189	-0.0109528393451393
Actn2	0.0045261485439797	0.999773836585522	1.25363376882482	0.2917282200839	1.2581599173688	0.589375995408816	-1.96616518505039	0.256375713473244	-0.712531416225577	0.986518535607493	-0.708005267681598	0.998764524901864	0.368351525719291	0.805106640541753	-1.5978136593311	0.0237130409179123	-0.344179890506286	0.78753655315376	-0.339653741962307	0.854516053706873	0.17703939215653	0.954812034893495	0.54539091787582	0.712987861672408	-1.42077426717457	0.151493460261993	-0.167140498349758	0.914651312682741	-0.162614349805777	0.935056791884236	-0.689198363125518	0.0351244143181165	0.191616358998658	0.77027254796807	-0.497582004126858	0.337851668309106	0.723488767222966	0.164092260588921	0.915105126221626	0.012103002955144	0.22590676309611	0.850489350236081	-0.289907369903462	0.649076034850278	0.433581397319504	0.570461779496426	0.625197756318165	0.20262036065611	-0.0640006068073542
Actn3	-0.0966542627842625	0.999509748788358	-0.0199152043617921	0.974646958483414	-0.116569467146054	0.658558160656419	0.0942498066778088	0.663142529416469	0.0743346023160164	0.986518535607493	-0.0223196604682461	0.998764524901864	-0.0251964938831163	0.871525101234648	0.0690533127946933	0.59893648178022	0.0491381084329009	0.832652414024813	-0.047516154351362	0.765391915482143	-0.025973250403442	0.93073252803164	-0.0511697442865585	0.685370420770429	0.0430800623912502	0.775686092593342	0.0231648580294583	0.919311951113643	-0.0734894047548046	0.575115320005951	0.144503218337157	0.268659132946988	0.0920339064348261	0.707334975772855	0.236537124771982	0.169766290033333	-0.22832600773775	0.237269139603114	-0.136292101302924	0.36122513875825	0.00821111703423325	0.991872713083219	0.0111716115552627	0.973631239796291	-0.217154396182485	0.361134823453222	-0.125120489747661	0.633282919153404	0.0193827285894964
Acta2	0.16910704383977	0.999509748788358	0.44009607592621	0.430864670243705	0.60920311976598	0.50377742593029	-0.521734598885192	0.372793657098549	-0.0816385229589823	0.995815847401992	0.0874685208807875	0.998764524901864	-0.158077415747025	0.737393074234031	-0.679812014632218	0.0128087157031258	-0.239715938706008	0.567974071806018	-0.0706088948662379	0.913062414067403	0.371585745901892	0.595356661626625	0.213508330154868	0.622887635320829	-0.308226268730326	0.327698136870745	0.131869807195885	0.779456142376842	0.300976851035654	0.522376418924361	-0.259106187924365	0.105811087942898	-0.179272657592825	0.548269186825961	-0.438378845517191	0.0991166789963197	0.437352278205769	0.127483187333517	0.258079620612945	0.120287737031847	-0.00102656731141884	0.999164402277904	-0.166691705529452	0.602459006130043	0.27066057267632	0.409111017760003	0.0913879150834954	0.731585504956664	-0.167718272840871
Acvr1	-0.0328312903435114	0.999509748788358	0.0150381095137511	0.964649935800499	-0.0177931808297603	0.963481199825015	-0.0760282647925863	0.73403876982014	-0.0609901552788358	0.986518535607493	-0.0938214456223476	0.998764524901864	0.173307450721839	0.121839086225146	0.0972791859292533	0.365274284029089	0.112317295443003	0.257308738989944	0.0794860050994911	0.525971552610147	-0.0925581756683044	0.632587841381602	0.0807492750535345	0.421453334435235	0.00472101026094877	0.974273399577644	0.0197591197746988	0.848279026410342	-0.0130721705688134	0.919825794484371	0.0250871122031913	0.886593918616439	0.022240717139402	0.914519312962976	0.0473278293425943	0.800638687760734	-0.0295517550553193	0.836787209592213	-0.00731103791591719	0.963802448131573	0.0177760742872765	0.979669195820087	0.0021123841448939	0.993405419615636	-0.0274393709104237	0.89529797438384	-0.00519865377102151	0.991546358210228	0.0198884584321701
Acvr1b	0.00165270957871697	0.999773836585522	-0.0577179846007199	0.870817290039549	-0.0560652750220036	0.893486322151198	0.0873094654785774	0.77488578478231	0.0295914808778572	0.996690990519336	0.0312441904565735	0.998764524901864	-0.0543566164121062	0.776389347193121	0.0329528490664709	0.829740527619066	-0.0247651355342493	0.901800236168677	-0.023112425955533	0.91706563597187	0.00168157211289351	0.99670009451058	-0.0526750442992119	0.741638460394303	0.0346344211793652	0.808955180313385	-0.0230835634213554	0.888867391193643	-0.0214308538426387	0.909035363073804	-0.11617715589873	0.470669829212582	0.0442603983253574	0.896175456615829	-0.0719167575733722	0.726844903745349	-0.147892406394304	0.422226535027177	-0.103632008068946	0.529677683442687	-0.219809163967674	0.495602243222731	0.135818748577873	0.568015172090261	-0.0120736578164318	0.975517928607503	0.0321867405089277	0.945011183138435	-0.0839904153898033
Acvr2a	0.0148228111080941	0.999509748788358	-0.149059016556998	0.505851096217911	-0.134236205448905	0.702951997730138	0.0504028253680917	0.888384620627816	-0.0986561911889075	0.986518535607493	-0.0838333800808138	0.998764524901864	0.0293445421926981	0.899259885829795	0.0797473675607903	0.600699257695746	-0.0693116489962098	0.70215192873045	-0.0544888378881153	0.833454522677107	-0.185335315714462	0.587718925625058	-0.155990773521763	0.378408666856823	-0.105587948153672	0.53973239228362	-0.254646964710671	0.109347485672689	-0.239824153602577	0.194330258469748	-0.103946774911873	0.358058123164382	-0.0960344823565654	0.660852457293807	-0.199981257268438	0.230204161204166	0.100593312533615	0.68214285267716	0.00455883017704829	0.984322563688733	-0.0993879447348221	0.879375351177617	-0.198488788110505	0.590283488541553	-0.0978954755768879	0.736755125223766	-0.193929957933455	0.395074931674946	-0.297876732845328
Acvr2b	-0.0957647515622384	0.999509748788358	-0.0170486614712412	0.981962893041374	-0.112813413033479	0.864642432245175	0.0232166249723647	0.978178132465869	0.00616796350112379	0.99802547125153	-0.0895967880611145	0.998764524901864	0.270448524674936	0.296807731716069	0.293665149647301	0.15386652459558	0.27661648817606	0.211375383426911	0.180851736613822	0.452411882313405	0.150894293110219	0.794811613563214	0.421342817785155	0.18569370262109	0.444559442757521	0.14500510770176	0.42751078128628	0.152699265044342	0.331746029724041	0.266969776225377	-0.331421777062828	0.227824479139671	0.269068820179752	0.405511566149178	-0.0623529568830767	0.857565876402591	-0.37911495947525	0.114453692345581	-0.110046139295498	0.66877870250843	-0.441467916358325	0.489987143033402	0.154221485053433	0.678357280429495	-0.224893474421815	0.457320865163844	0.0441753457579364	0.95301458232312	-0.287246431304891
Acvrl1	0.00731575799466828	0.999773836585522	-0.205854103733067	0.432350264744182	-0.198538345738398	0.579982575523808	0.161868140783354	0.518567918721787	-0.0439859629497131	0.995815847401992	-0.0366702049550446	0.998764524901864	-0.046363707083033	0.796533934820817	0.115504433700319	0.236211578466782	-0.0903496700327475	0.59510441198557	-0.0830339120380781	0.667451445375993	-0.0558777727501181	0.875141547040045	-0.102241479833152	0.619198900958501	0.0596266609502007	0.763576919560928	-0.146227442782866	0.479807948351367	-0.138911684788197	0.52456465422465	0.161242065372847	0.472432189388963	-0.0772227887018168	0.785987861374028	0.0840192766710283	0.77551108928952	-0.0897595625986553	0.80403508085459	-0.166982351300472	0.551163044206684	-0.00574028592762548	0.996749063145112	0.0916574426078891	0.877608552693564	0.00189788000923575	0.997065558010436	-0.0753249086925821	0.86356940102119	0.0859171566802637
Aspa	0.0289168191328636	0.999509748788358	0.261249852864112	0.485434920789535	0.290166671996976	0.579475777372772	-0.131560067000255	0.736951523948123	0.129689785863858	0.986518535607493	0.158606604996721	0.998764524901864	-0.472134389905269	0.0439042443364985	-0.603694456905523	0.00570291491727754	-0.34244460404141	0.154812486535205	-0.313527784908546	0.240374782278104	0.286233805330139	0.552505680377734	-0.185900584575129	0.431789983480161	-0.317460651575384	0.140130601808414	-0.0562107987112711	0.85571266595799	-0.0272939795784081	0.939623146459455	0.216553665072999	0.334156457292278	-0.295113643841069	0.425413843158226	-0.0785599787680701	0.856334716348191	0.0377795226237887	0.939435193579129	-0.257334121217281	0.256374981140413	-0.0407804561442801	0.976937083603665	0.142905435125452	0.81931478399334	0.18068495774924	0.756619168844435	-0.114428686091828	0.842767592728052	0.102124978981171
Ada	0.122673218023894	0.999509748788358	-0.416093850648792	0.346594086756859	-0.293420632624898	0.692316598746146	0.40493686826423	0.264896137998131	-0.0111569823845628	0.99802547125153	0.111516235639331	0.998764524901864	0.196840100806149	0.446089515275923	0.60177696907038	0.0148142095199776	0.185683118421586	0.556680129789659	0.308356336445481	0.435200143210645	-0.612660354327886	0.382308008137879	-0.415820253521737	0.104519445282645	-0.0108833852575072	0.979407056102544	-0.426977235906299	0.13782931211609	-0.304304017882405	0.414938630018813	0.0640967759367363	0.849530992663661	0.445041774332881	0.417748459736645	0.509138550269617	0.286720032125714	-0.00739175641714777	0.99349268614085	0.437650017915733	0.338899908414918	0.501746793852471	0.747985554532822	-0.260787558712487	0.801785566182702	-0.268179315129633	0.729856554069415	0.176862459203246	0.80005502598191	0.240959235139984
Adam10	0.119439410655557	0.999509748788358	-0.0568486391722872	0.890237133481176	0.0625907714832687	0.886368395198096	-0.134621385605652	0.677267492921306	-0.191470024777939	0.986518535607493	-0.0720306141223824	0.998764524901864	-0.0581923833464071	0.837072418999208	-0.192813768952058	0.3015538221573	-0.249662408124346	0.215359165495413	-0.130222997468789	0.599603656095644	-0.289677999083221	0.528835689687491	-0.347870382429627	0.0981442603526901	-0.482491768035278	0.0244529385569458	-0.539340407207564	0.0148467763267942	-0.419900996552008	0.0453937674824963	0.524834409132375	0.0674328553761557	-0.174853058631156	0.569774269210128	0.34998135050122	0.320807879467843	-0.353370148090807	0.305715519067343	-0.528223206721962	0.0596024641739034	-0.00338879758958652	0.998975259477628	0.478323238874937	0.537234980427429	0.124953090784133	0.75505996770738	-0.0498999678470223	0.920637355312052	0.474934441285351
Adam11	0.0346339388107532	0.999509748788358	-0.0413076259763245	0.927314829240374	-0.00667368716557149	0.990147023870575	0.0824753455396106	0.805284456957739	0.0411677195632863	0.988197854201652	0.0758016583740393	0.998764524901864	-0.0686225884923022	0.622312988834966	0.0138527570473085	0.944805400481858	-0.0274548689290163	0.862999137730477	0.00717906988173716	0.973159650819408	0.0506607259820904	0.829706509601774	-0.0179618625102122	0.910533729743585	0.0645134830293989	0.703282236413383	0.0232058570530741	0.878858166626736	0.0578397958638271	0.673487644941474	-0.127333525846788	0.263375538736343	-0.0162352658034696	0.946147263258676	-0.143568791650258	0.38491247849899	0.0504864302484643	0.786043845481456	0.0342511644449955	0.776454590795476	-0.0930823614017907	0.834559561230154	-0.00542592585078344	0.986660871101407	0.0450605043976826	0.888465289523978	0.0288252385942132	0.937028806642313	-0.0985082872525745
Adam12	-0.0190668159268998	0.999509748788358	-0.332346337876772	0.383428007180942	-0.351413153803672	0.55656134320636	0.140375476672429	0.76107077644338	-0.191970861204344	0.986518535607493	-0.211037677131243	0.998764524901864	0.0164293395150251	0.959876993965906	0.156804816187453	0.37407523495717	-0.175541521689319	0.433884424783194	-0.194608337616219	0.484451401924022	0.0994011082294281	0.743890671663188	0.115830447744452	0.588650087524376	0.256205924416881	0.11284990625776	-0.0761404134598914	0.73748062689663	-0.0952072293867915	0.722826691605753	-0.169260298952052	0.437126485665535	0.0461101389858381	0.914763709704889	-0.123150159966214	0.716874971654646	-0.188854034125291	0.520631617163161	-0.142743895139452	0.451004570948002	-0.312004194091504	0.625164035185921	0.182561440244058	0.630963331215758	-0.00629259388123245	0.991487340371946	0.0398175451046056	0.94259226554462	-0.129442753847447
Adam15	-0.112611039967544	0.999509748788358	0.0334919035991153	0.905583087780694	-0.0791191363684294	0.779179661813508	0.0584516532147908	0.802158143949817	0.0919435568139062	0.986518535607493	-0.0206674831536376	0.998764524901864	-0.00662511663000007	0.969787080075968	0.0518265365847906	0.589715460596671	0.0853184401839055	0.46340543881323	-0.0272925997836383	0.88655546337354	0.0156454873507244	0.958047511929541	0.00902037072072517	0.959717221313683	0.0674720239355158	0.549884100148596	0.100963927534631	0.401625397984828	-0.0116471124329131	0.952817352233012	0.173191970526188	0.10678826564284	0.168576887523978	0.241538252417767	0.341768858050166	0.0312770324443516	-0.241726033542917	0.123322560840725	-0.0731491460189382	0.536673255669902	0.100042824507252	0.818227635825166	0.133039171337233	0.616488190611598	-0.108686862205681	0.610564562238261	0.059890025318298	0.822303775957705	0.233081995844485
Adam17	0.0310885415488024	0.999509748788358	-0.0498077884034498	0.875420547931747	-0.0187192468546476	0.970415650328484	-0.0191909197837901	0.968337365317804	-0.0689987081872385	0.986518535607493	-0.0379101666384368	0.998764524901864	-0.00416498861684884	0.984399840895495	-0.0233559084006396	0.865444283329483	-0.0731636968040885	0.579441240371469	-0.0420751552552863	0.838924239694314	-0.100121570833351	0.719199843439432	-0.104286559450199	0.584513324008793	-0.12347747923399	0.432823526710623	-0.173285267637439	0.254718084999251	-0.142196726088637	0.435200605081975	0.232033774089429	0.0602444641420415	-0.034351337112946	0.897214804003312	0.197682436976483	0.29665467613508	-0.0387140655946563	0.882995691507519	-0.0730654027076007	0.594047635710403	0.158968371381829	0.757362671846976	0.044312494671607	0.887569333953855	0.00559842907694994	0.990016319279506	-0.0287529080359943	0.918403664581705	0.203280866053434
Adam19	0.0005878770147476	0.999773836585522	0.0944240723392548	0.795682183600382	0.0950119493540025	0.775737980940798	-0.139639548797433	0.548231720162483	-0.0452154764581794	0.987873268530164	-0.0446275994434318	0.998764524901864	0.0720209575792835	0.601592506240184	-0.06761859121815	0.656420415577848	0.0268054811211054	0.898725968390834	0.0273933581358521	0.889625946517752	0.0477146331277182	0.859925477334219	0.119735590707002	0.304642487412348	-0.0199039580904318	0.915849234600393	0.0745201142488232	0.645918331367647	0.0751079912635699	0.590633211396514	-0.0262538523377735	0.8989446891925	0.0289895138113438	0.914756772407748	0.00273566147357186	0.991541412983126	-0.0857453397119413	0.663686660041671	-0.0567558259005964	0.738868867878504	-0.0830096782383679	0.915894731998133	0.0526564395339601	0.877440173038326	-0.0330889001779796	0.92488898055325	-0.00409938636663548	0.995181708639385	-0.0303532387044095
Adam2	-0.0247423742003977	0.999509748788358	0.0350906145017844	0.865184265800211	0.0103482403013868	0.971261732854565	0.0225325860990985	0.919062342897147	0.0576232006008821	0.986518535607493	0.0328808264004844	0.998764524901864	-0.00219534206523835	0.988619941861119	0.0203372440338601	0.876749765697306	0.0554278585356437	0.673288349733833	0.0306854843352461	0.856592272191037	0.00402427614666481	0.991868901271773	0.00182893408142668	0.989206479690735	0.0243615201805254	0.827591761105361	0.059452134682309	0.566944804125211	0.0347097604819113	0.778870465082246	-0.113796230485519	0.257127592462411	-0.0118325968222068	0.950939148027561	-0.125628827307725	0.23874479038566	-0.0108521426229198	0.944607979398506	-0.0226847394451265	0.861548837117026	-0.136480969930645	0.627431401135496	-0.012294009901978	0.965296591287899	-0.0231461525248982	0.918320109341271	-0.0349787493471048	0.907270414827815	-0.148774979832623
Adam22	0.0853826577218859	0.999509748788358	-0.103488343695508	0.663954533162216	-0.0181056859736219	0.968422952598854	0.0377395776966925	0.896361796781146	-0.0657487659988159	0.986518535607493	0.0196338917230708	0.998764524901864	0.102036945294309	0.30481038375155	0.139776522991001	0.167337539272613	0.0362881792954928	0.791713588508259	0.12167083701738	0.375236900904159	-0.0360111225542317	0.836340667224319	0.0660258227400772	0.444552146793856	0.103765400436769	0.296400431354485	0.00027705674126105	0.998811386522198	0.0856597144631478	0.477550248514987	-0.140857198516699	0.226032283772273	0.0214918536531033	0.925962378852097	-0.119365344863595	0.430695245876332	0.0489200683887836	0.809809187642743	0.0704119220418859	0.631811488919266	-0.0704452764748119	0.907916577002026	-0.0129544252254902	0.972188581343274	0.0359656431632924	0.899040374488066	0.0574574968163946	0.839743624904833	-0.0833997017003041
Adam3	0.0956740577887773	0.999509748788358	-0.21247362254922	0.354256365237444	-0.116799564760443	0.677236927274778	0.120638712538308	0.418784555117438	-0.091834910010912	0.986518535607493	0.00383914777786552	0.998764524901864	-0.115943420004847	0.17055953451862	0.0046952925334613	0.968121600747138	-0.207778330015759	0.0949045863918549	-0.112104272226982	0.416123158624079	0.0835553409250647	0.71860064323597	-0.0323880790797828	0.832284895644197	0.0882506334585254	0.504540824658602	-0.124222989090695	0.451966241421125	-0.0285489313019175	0.896855626548388	0.0440627174847632	0.776455262063491	-0.0538240364725097	0.841576707455369	-0.00976131898774567	0.969328198990141	-0.0305290572756233	0.899978204763869	-0.0843530937481329	0.580031584449876	-0.0402903762633683	0.958919944350115	0.0120753213772802	0.971057637502814	-0.0184537358983429	0.959525895626248	-0.0722777723708526	0.798178043434001	-0.0282150548860884
Adam5	0.00145446987285425	0.999773836585522	0.0118060654727899	0.979284267847618	0.0132605353456444	0.980724310955037	-0.0632462151312122	0.744132461602163	-0.0514401496584225	0.987040684600275	-0.0499856797855679	0.998764524901864	-0.101034243734461	0.29877895501785	-0.164280458865673	0.0697571692242732	-0.152474393392884	0.300058485360766	-0.151019923520029	0.333959303580418	0.0490984312952675	0.857337499710034	-0.0519358124391937	0.729382069075274	-0.115182027570406	0.408416032067679	-0.103375962097617	0.580931177451039	-0.101921492224762	0.592226408547402	-0.0699850702678982	0.522918266999378	0.19908600739187	0.144051410927676	0.129100937123971	0.217827623296451	-0.193709478906456	0.0761561041052398	0.00537652848541532	0.968834934423765	-0.064608541782482	0.85789828313647	0.0117834785041414	0.9655592351947	-0.181926000402314	0.235820572156558	0.0171600069895565	0.964189372746005	-0.0528250632783416
Adam7	0.0700962502980988	0.999509748788358	-0.114204221910981	0.643201572089834	-0.0441079716128832	0.898898820926084	0.0726951506940145	0.725717548997783	-0.0415090712169669	0.989748507948967	0.0285871790811313	0.998764524901864	0.0460204968397971	0.737383415574659	0.118715647533811	0.257734773519533	0.00451142562282949	0.983166175300317	0.0746076759209272	0.622057259970266	0.0208444171548662	0.938449952659791	0.0668649139946633	0.548710407179939	0.139560064688677	0.183143467341823	0.0253558427776962	0.876572790058786	0.0954520930757939	0.429669107082091	0.123930553952779	0.205925966367953	-0.148294388021692	0.423092007708875	-0.0243638340689117	0.904354737165814	0.0583164576617735	0.760010243213018	-0.089977930359918	0.383469617981467	0.0339526235928625	0.951339037920428	0.00453494755060126	0.9860896758252	0.0628514052123756	0.813275458259696	-0.0854429828093159	0.650828423186206	0.0384875711434639
Adam8	0.289478457980694	0.999509748788358	0.553422513631935	0.643455531637298	0.842900971612628	0.404614625779438	-0.845884177565511	0.38421032794379	-0.292461663933577	0.986518535607493	-0.00298320595288384	0.999897490028945	0.0567041788519289	0.93810717629937	-0.789179998713583	0.0319664900925722	-0.235757485081649	0.731546792836756	0.0537209728990448	0.927522739732873	0.438094342899814	0.634002087790191	0.494798521751744	0.427182178202964	-0.351085655813767	0.532677142466298	0.202336857818166	0.800650071897731	0.491815315798859	0.341131871570376	-0.433893708314996	0.138399341304708	0.0108112233195907	0.986385743368597	-0.423082484995406	0.303831160543046	0.675755715341778	0.177227355817911	0.686566938661369	0.0703000627800091	0.252673230346375	0.861605919555625	-0.455656040976953	0.57381342047023	0.220099674364826	0.731083486607628	0.230910897684417	0.684741115553432	-0.202982810630579
Adam9	-0.00760967950632746	0.999509748788358	-0.0927365163977244	0.643455531637298	-0.10034619590405	0.656131717254147	0.0847241136827505	0.630350717935059	-0.00801240271497328	0.99802547125153	-0.0156220822212993	0.998764524901864	-0.22544711615384	0.0403446825747724	-0.140723002471088	0.152941605926772	-0.233459518868812	0.0412543197652642	-0.241069198375138	0.0425638895599418	-0.292806712723089	0.484869883009136	-0.518253828876929	0.0195254339820159	-0.433529715194176	0.0384078631401864	-0.526266231591901	0.0171494557646099	-0.533875911098226	0.0205214758903603	0.235229061110042	0.163101314839349	-0.12129745852991	0.631785622867328	0.11393160258013	0.655893204890531	-0.284517830639304	0.296540529719485	-0.405815289169214	0.0597968984641104	-0.17058622805917	0.834559561230154	0.350721782260594	0.537234980427429	0.0662039516212917	0.861717759505936	-0.0550935069086189	0.880247941631362	0.18013555420142
Adamts1	0.222420412874738	0.999509748788358	-0.158903236748215	0.768888604865205	0.0635171761265225	0.930427652959572	-0.0172132502448624	0.981867120638039	-0.176116486993078	0.986518535607493	0.0463039258816593	0.998764524901864	0.292132294512369	0.422775410534771	0.274919044267507	0.431099969173104	0.116015807519292	0.801576065168095	0.338436220394029	0.364898614514656	-0.499549582120478	0.471986752282453	-0.207417287608109	0.306819184027689	-0.224630537852971	0.33394416808	-0.383533774601186	0.0736197803035346	-0.161113361726449	0.431342919702524	0.00677284187301626	0.984006089819987	0.210852935900333	0.575238776573909	0.217625777773349	0.521387359255677	-0.0916150592827913	0.825014462505281	0.119237876617542	0.698992809987172	0.12601071849056	0.923827936254291	0.113696126149451	0.876069548780312	0.0220810668666615	0.978592531155447	0.232934002766995	0.714469471249895	0.23970684464001
Adcy6	-0.0333262298369794	0.999509748788358	0.0523408181276932	0.906679590270727	0.0190145882907139	0.963481199825015	-0.230645119616103	0.276453536314551	-0.178304301488409	0.986518535607493	-0.211630531325389	0.91549867016471	-0.0710602818381841	0.750473318351742	-0.301705401454286	0.0550111926134789	-0.249364583326594	0.209058923895342	-0.282690813163573	0.115301422237963	0.303639368025458	0.484033404539227	0.232579086187275	0.184931054031659	0.00193396657117047	0.994621318280822	0.0542747846988651	0.828286878758007	0.0209485548618849	0.934066519606659	-0.0748545813560103	0.757176281414252	-0.0182015793215589	0.957920197324981	-0.09305616067757	0.768415021706023	0.133003407935665	0.607063570388455	0.114801828614106	0.557288065969105	0.0399472472580965	0.974706933508056	-0.0451116721662073	0.916880009785548	0.0878917357694574	0.780398016320666	0.0696901564479005	0.837223594724539	-0.00516442490811042
Adcy7	-0.0193407144970976	0.999509748788358	0.168119404945907	0.663954533162216	0.148778690448809	0.692441323421118	-0.182477918039146	0.498810924968267	-0.0143585130932392	0.99802547125153	-0.033699227590337	0.998764524901864	-0.234656041843379	0.120693276852577	-0.417133959882524	0.0116525312538288	-0.249014554936617	0.193447592109839	-0.268355269433715	0.119485250170226	0.193376559157331	0.561499335751199	-0.0412794826860457	0.823168131016751	-0.223757400725191	0.192239107486303	-0.0556379957792847	0.816541434260548	-0.0749787102763825	0.71047520121268	0.173707289743429	0.361956077893806	-0.2668713135206	0.262634822859902	-0.0931640237771709	0.747071396581624	0.0523664264409834	0.838752614030537	-0.214504887079615	0.107637943228351	-0.0407975973361847	0.964127062719341	0.175701118860014	0.552470051196924	0.228067545300997	0.429284095534567	-0.0388037682196003	0.924500022737239	0.134903521523828
Adcy8	-0.302178392147792	0.999509748788358	0.0775465867330964	0.928957822732497	-0.224631805414696	0.743338285431398	0.0831785261818074	0.908414288360211	0.160725112914904	0.986518535607493	-0.141453279232889	0.998764524901864	-0.206150573348477	0.467239591507196	-0.12297204716667	0.571411743001474	-0.0454254604335743	0.912672042544294	-0.347603852581367	0.253057910193143	-0.255946977688446	0.695405700585623	-0.462097551036923	0.214585969496789	-0.378919024855115	0.278585974354346	-0.301372438122019	0.474218621711141	-0.603550830269811	0.127469308813388	-0.017459115542721	0.958478711989632	-0.0087326302709991	0.984627088722949	-0.0261917458137198	0.950939631508436	-0.442256566096811	0.433402577349782	-0.450989196367808	0.367487623009319	-0.468448311910529	0.787543752287563	0.104193503880684	0.92995716325315	-0.338063062216126	0.22345624150579	-0.346795692487125	0.326533169121813	-0.364254808029847
Adcy9	-0.243639792713815	0.999509748788358	0.043353765618996	0.973317501777312	-0.200286027094821	0.765417079457133	0.059558632272404	0.9585040059086	0.102912397891399	0.995815847401992	-0.140727394822416	0.998764524901864	0.52149034472026	0.100946925506765	0.581048976992666	0.00542327641748433	0.624402742611662	0.0355999053500625	0.380762949897845	0.0919512010805727	-0.195745733024588	0.678221393081092	0.325744611695671	0.400270331898116	0.385303243968076	0.19036064647863	0.428657009587072	0.232772448006924	0.185017216873255	0.590633211396514	-0.162496901855052	0.394930801882468	-0.0648053312725005	0.769446404047314	-0.227302233127552	0.22197246354297	-0.00739675550662021	0.967546901031287	-0.0722020867791199	0.657795782757148	-0.234698988634169	0.629404526400056	0.0227015381335329	0.946585306525517	0.0153047826269153	0.962172527149646	-0.0495005486455856	0.918109399921696	-0.211997450500638
Adcyap1	-0.057660047125077	0.999509748788358	0.0342677687148115	0.939077243866477	-0.0233922784102655	0.957516814669252	0.0782196214628915	0.773132742617768	0.112487390177703	0.986518535607493	0.054827343052627	0.998764524901864	-0.0500930202369804	0.735717254679681	0.0281266012259115	0.81689216301802	0.0623943699407231	0.690232987220789	0.0047343228156462	0.980487065291302	0.0354432163698526	0.902221291554275	-0.0146498038671272	0.943924739303208	0.0635698175957647	0.681845649368174	0.0978375863105764	0.573077192600273	0.0401775391854994	0.824216829073606	-0.108756984692841	0.498784858058792	0.00512617295536035	0.987234419937565	-0.10363081173748	0.595324427706381	0.100828696360858	0.563647580277641	0.105954869316216	0.47011300549263	-0.0028021153766237	0.996556744409086	-0.133105274943849	0.544500124011676	-0.032276578582991	0.913654217410458	-0.0271504056276317	0.94547178040281	-0.135907390320472
Adcyap1r1	0.0171400073108554	0.999509748788358	0.0268059690648764	0.931079536755198	0.0439459763757313	0.900782015116528	-0.0218064384366898	0.953106182153277	0.00499953062818709	0.99802547125153	0.0221395379390421	0.998764524901864	-0.00549234361187363	0.971489997822256	-0.0272987820485638	0.827656630292169	-0.000492812983687321	0.996946678860304	0.0166471943271685	0.913210587562382	0.109856701302273	0.561499335751199	0.104364357690399	0.353342783237953	0.0825579192537092	0.491307732978903	0.109363888318586	0.24583204125102	0.126503895629441	0.237353146674061	-0.0262703181978183	0.808193616610012	0.0332804547270213	0.797968396324546	0.00701013652920239	0.966398096052946	0.026588119388048	0.844466712759004	0.0598685741150679	0.517109336777721	0.0335982559172504	0.952245876338131	-0.041287225104217	0.837222279465601	-0.0146991057161697	0.943997879565846	0.0185813490108521	0.936122003009123	-0.00768896918696685
Add1	-0.06265141739982	0.999509748788358	-0.0367065183160285	0.935075943208326	-0.0993579357158484	0.800662278367332	0.0403097851940603	0.920577289312033	0.00360326687803127	0.99802547125153	-0.0590481505217887	0.998764524901864	0.222310419149228	0.0772618698832978	0.262620204343289	0.0232195710287602	0.22591368602726	0.059259731689873	0.163262268627441	0.269106480815274	-0.0301862675891838	0.927165773807605	0.192124151560044	0.2189848315947	0.232433936754105	0.138043944173012	0.195727418438077	0.204558722256186	0.133076001038257	0.463192971589184	0.0728818545818732	0.718237878024275	-0.0184935511420465	0.964250863648605	0.0543883034398263	0.838700179890892	-0.0033811943801848	0.991928523337201	-0.0218747455222342	0.928511265210642	0.0510071090596396	0.949935855837197	-0.00511544797756662	0.989517130100459	-0.00849664235775045	0.986413562115833	-0.0269901934997977	0.965203511038971	0.0458916610820748
Add2	-0.0285261318741107	0.999509748788358	-0.0362971946843069	0.862975509249478	-0.0648233265584172	0.776311687251316	0.0703071879376239	0.615670722960105	0.0340099932533168	0.986518535607493	0.00548386137920699	0.998764524901864	-0.0336245766130398	0.731227265951396	0.0366826113245836	0.695354949302789	0.000385416640276449	0.998155294610478	-0.0281407152338338	0.846344476660221	-0.0594415036956688	0.728213264241019	-0.0930660803087092	0.246907602488976	-0.0227588923710858	0.834072725201939	-0.059056087055393	0.527726198177928	-0.0875822189295028	0.387528460823474	-0.00417547323163991	0.971083975334771	0.0701203789286692	0.652301242321441	0.0659449056970298	0.656168702943003	-0.0198870882790799	0.904549301620101	0.0502332906495891	0.579177768664012	0.0460578174179505	0.915880201262428	-0.0503341458101478	0.809819231084037	-0.070221234089228	0.740762270468154	-0.000100855160558303	0.999692488385218	-0.00427632839219772
Plin2	0.0999086474413832	0.999509748788358	0.0156463405504557	0.973961836190886	0.115554987991839	0.68725914963041	0.119515342693375	0.674803756221191	0.135161683243832	0.986518535607493	0.235070330685214	0.998764524901864	-0.0969602027622453	0.482665629349939	0.0225551399311301	0.849293925095693	0.0382014804815856	0.780233285231719	0.138110127922969	0.209572898677123	-0.185694159500649	0.451291519609833	-0.282654362262895	0.0698082534567004	-0.163139019569519	0.220674366093747	-0.147492679019064	0.293522490016951	-0.0475840315776803	0.793143974771527	0.28915032692629	0.0911588297446992	0.221407756037054	0.26552535349887	0.510558082963344	0.0215480152385131	-0.082981349796116	0.696604534596169	0.13842640624094	0.439283585725268	0.427576733167232	0.319750302515663	0.120278704525306	0.715405590732218	0.0372973547291929	0.897253606528669	0.258705110766248	0.287514229051984	0.547855437692538
Adh1	0.0242833369974215	0.999509748788358	0.105330299702789	0.781845639367335	0.129613636700211	0.660022184999847	-0.247687252212244	0.256375713473244	-0.142356952509457	0.986518535607493	-0.118073615512033	0.998764524901864	-0.293686473385474	0.0371771796255544	-0.541373725597718	0.000386259284301666	-0.43604342589493	0.0184131865459226	-0.411760088897509	0.0157824824671496	0.0423586459031573	0.896367898940062	-0.251327827482316	0.0688077231520421	-0.499015079694561	0.00852231596760673	-0.393684779991773	0.0313507088779822	-0.36940144299435	0.0251287878445147	0.313159967744576	0.0928279967591695	-0.0737569334074689	0.833902342434782	0.239403034337107	0.314415775426965	-0.478748144278371	0.0827484690408864	-0.55250507768584	0.0241909567554063	-0.239345109941262	0.67017517430391	0.201470370543681	0.571745791308882	-0.277277773734689	0.34676889284212	-0.351034707142157	0.19346282533544	-0.0378747393975802
Adh7	0.314700492802444	0.999509748788358	0.251683503000137	0.851609423651081	0.566383995802581	0.635083680071869	-0.679624975793994	0.529190917909726	-0.427941472793857	0.986518535607493	-0.113240979991413	0.998764524901864	0.0379934432232326	0.963056356871502	-0.641631532570761	0.123142671479617	-0.389948029570624	0.441750752915108	-0.0752475367681799	0.92000192101833	0.287031139945458	0.719869474176203	0.325024583168691	0.583716994881855	-0.354600392625303	0.457938571797758	-0.102916889625165	0.863297939913891	0.211783603177278	0.714624971851762	-0.318173702718338	0.454495609656177	-0.1573253239657	0.705234309371166	-0.475499026684037	0.366041679073795	0.611797281130972	0.216283009338525	0.454471957165273	0.229589063278394	0.136298254446936	0.959060340518607	-0.294001051692032	0.722063438458524	0.317796229438941	0.510860473033705	0.16047090547324	0.750359712374039	-0.157702797245097
Adh5	-0.0412354202819064	0.999509748788358	0.0547973456087576	0.763930120723216	0.0135619253268519	0.965983024061943	0.00662030386625556	0.984357479326128	0.0614176494750143	0.986518535607493	0.0201822291931085	0.998764524901864	-0.190463572563644	0.11603274156411	-0.183843268697389	0.0636950379169345	-0.129045923088631	0.206817987460699	-0.170281343370537	0.158550074454606	0.017053608117546	0.964072183821908	-0.173409964446098	0.204732310426676	-0.166789660579844	0.193557825492837	-0.111992314971085	0.380921642646333	-0.15322773525299	0.25852012812426	0.187313598646363	0.0703529358773185	-0.131476404722387	0.343996936616913	0.0558371939239751	0.6856573851108	-0.0553583903436736	0.668614468746645	-0.18683479506606	0.0591502566639444	0.000478803580301932	0.999286193345748	0.0336117749600461	0.859494306730348	-0.0217466153836259	0.924254084838659	-0.153223020106013	0.316569791563018	0.0340905785403505
Adk	0.036205669408729	0.999509748788358	-0.062250337793709	0.724793008344984	-0.026044668384981	0.924749599337571	0.0938480886171156	0.508366630287937	0.0315977508234052	0.986518535607493	0.0678034202321332	0.998764524901864	-0.17938360338989	0.128686820748312	-0.0855355147727755	0.458645983056836	-0.147785852566485	0.226723187161872	-0.111580183157757	0.425502886627602	-0.336703258023054	0.476942283704907	-0.516086861412944	0.0239293290776856	-0.422238772795828	0.0519750826682659	-0.484489110589538	0.0297462952133263	-0.44828344118081	0.0470174478600141	0.36648476069989	0.103110189768711	-0.361548631256296	0.231773932680483	0.00493612944359425	0.990008404340432	-0.12456445973714	0.753210353734556	-0.486113090993436	0.0832533339100752	-0.119628330293545	0.929215086647644	0.340425910161334	0.547524194788414	0.215861450424192	0.504098124075686	-0.145687180832104	0.619647300646769	0.220797579867787
Adm	0.145080044261822	0.999509748788358	-0.550445632544656	0.675222353468982	-0.405365588282835	0.745957973572478	0.563314830849559	0.526730300912641	0.0128691983049037	0.99802547125153	0.157949242566725	0.998764524901864	-0.438622144491139	0.0850901123271383	0.12469268635842	0.829458702784598	-0.425752946186236	0.410512701025523	-0.280672901924415	0.438263546551116	-0.0591866590319214	0.957273359835583	-0.497808803523061	0.22067328544606	0.0655060273264977	0.938335541364681	-0.484939605218158	0.418818852197977	-0.339859560956337	0.49019605924028	0.309941186142183	0.271450806797581	0.105093658273566	0.894251087914617	0.41503484441575	0.354259836347478	0.30105072938805	0.598988294306339	0.406144387661616	0.269366231645539	0.716085573803799	0.337116345812342	-0.179172919927033	0.831640096477298	0.121877809461017	0.903509475472132	0.226971467734582	0.780436721940399	0.536912653876767
Gpr182	0.0356864178186452	0.999509748788358	-0.224392504473222	0.660679272055895	-0.188706086654577	0.728398987856482	0.277169390917305	0.484346797138195	0.0527768864440843	0.995815847401992	0.0884633042627288	0.998764524901864	-0.131509554831352	0.628934819875639	0.145659836085952	0.575290136139593	-0.0787326683872684	0.823303710171833	-0.0430462505686239	0.909522861806445	-0.289373601846086	0.66956485278108	-0.420883156677437	0.210762248318435	-0.143713765760133	0.728059372682047	-0.368106270233354	0.315506837711436	-0.332419852414709	0.362044068721525	0.616142294893411	0.016970422439231	-0.0497454270345832	0.925023695713982	0.566396867858828	0.119718894983715	-0.525688973521365	0.32281740823777	-0.575434400555946	0.144690424560263	0.0407078943374674	0.983721003455124	0.666566501366128	0.537234980427429	0.140877527844763	0.803470174803435	0.0911321008101804	0.840071856591309	0.707274395703593
Cfd	0.128867628900013	0.999509748788358	1.79799909041838	0.539853532546438	1.92686671931839	0.666580175574348	-3.29626014415093	0.382676210208173	-1.49826105373255	0.986518535607493	-1.36939342483254	0.998764524901864	0.147450502521369	0.96679289074082	-3.14880964162956	0.0117464849093322	-1.35081055121118	0.530608743002738	-1.22194292231117	0.670005111718753	0.329906435598057	0.949737362950298	0.477356938119429	0.888931661848528	-2.8189032060315	0.122020016489738	-1.02090411561312	0.703686643871026	-0.89203648671311	0.787975472499958	0.158889188077706	0.496349740683035	-0.758414709294914	0.264807528319133	-0.599525521217207	0.28148064896658	0.844090560637638	0.179179913713063	0.0856758513427241	0.798826086728471	0.244565039420431	0.793937690051883	-0.0521479128569969	0.9442057154493	0.791942647780642	0.324856284759202	0.0335279384857275	0.968758347100955	0.192417126563434
Adnp	-0.00196762260861325	0.999773836585522	-0.0386337126232804	0.868527376251175	-0.0406013352318944	0.879146204007578	-0.00351208587594414	0.992697577044129	-0.0421457984992249	0.986518535607493	-0.0441134211078389	0.998764524901864	0.148366729101164	0.121381791023079	0.144854643225219	0.0790527280094016	0.106220930601938	0.198177095448495	0.104253307993324	0.258447950339009	-0.02660723523585	0.873332859956953	0.121759493865315	0.158474678250144	0.118247407989371	0.149856707803783	0.0796136953660898	0.285130884530546	0.0776460727574757	0.33283748517503	-0.00657047694684466	0.964992106006732	-0.0895604688837574	0.571105593778112	-0.0961309458306036	0.542003800114561	0.0650367088648648	0.649591849701229	-0.0245237600188915	0.850497234607266	-0.0310942369657359	0.96122098458271	0.121700003215887	0.579827819704817	0.186736712080753	0.281016958336396	0.0971762431969957	0.635422771624266	0.0906057662501505
Adora1	-0.038175526558913	0.999509748788358	0.146252101653146	0.664360865199841	0.108076575094233	0.806322804375097	-0.151718622017639	0.655060844921428	-0.00546652036449304	0.99802547125153	-0.0436420469234054	0.998764524901864	0.154639178706085	0.277333707222031	0.00292055668844667	0.991664018899263	0.149172658341592	0.260187293164921	0.11099713178268	0.495715996950543	-0.0322257391733122	0.908120374531028	0.122413439532773	0.268764577678604	-0.0293051824848661	0.889437151397676	0.11694691916828	0.246596009928431	0.0787713926093669	0.516015273763516	-0.166801149897221	0.222990457295646	-0.063282225572111	0.816121241880764	-0.230083375469333	0.219226769762209	0.328840905802868	0.133925623763538	0.265558680230757	0.090700495462421	0.0987575303335365	0.866214763258759	-0.15063792905033	0.619124133111534	0.178202976752538	0.493224467619258	0.114920751180427	0.662301626619549	-0.0518803987167939
Adora2a	-0.0668460065559862	0.999509748788358	0.0469221858223388	0.840008507241947	-0.0199238207336478	0.961988936358191	0.0371807631308007	0.849488908334092	0.0841029489531395	0.986518535607493	0.017256942397153	0.998764524901864	-0.109208925884665	0.273878805878496	-0.0720281627538637	0.40457749563528	-0.0251059769315245	0.856577268976197	-0.0919519834875114	0.495985002572362	0.0669184324463375	0.674106598571651	-0.0422904934383267	0.632492277168757	-0.00510973030752573	0.9609179345872	0.0418124555148131	0.669822525323642	-0.0250335510411734	0.856888383497342	-0.0895184572161691	0.515297124505068	0.309643423187132	0.114294271815865	0.220124965970963	0.201247750371	-0.161393614374838	0.274620705143518	0.148249808812294	0.157875416507474	0.0587313515961267	0.91372636599491	-0.0696921023455332	0.680486657169286	-0.231085716720369	0.246434460916715	0.0785577064667628	0.728423686238467	-0.0109607507494073
Adora2b	0.0929681227679358	0.999509748788358	-0.180298863426692	0.608000362298913	-0.0873307406587558	0.856750771145377	0.124964506483221	0.714024857497419	-0.0553343569434715	0.989748507948967	0.0376337658244647	0.998764524901864	-0.237780448264589	0.177026583863596	-0.112815941781368	0.535291096628452	-0.293114805208061	0.104657899730742	-0.200146682440124	0.291703550636884	-0.10629172370522	0.797074660465864	-0.344072171969809	0.0844477630797757	-0.219107665486589	0.282839457430416	-0.399406528913281	0.0540580843274813	-0.306438406145345	0.12500473807969	0.399280694881896	0.10663917919836	0.040102746964182	0.921958550262692	0.439383441846078	0.162785111934165	-0.349484247312159	0.195671317429299	-0.309381500347978	0.104274401861267	0.0898991945339201	0.93861404273487	0.283539366252667	0.537234980427429	-0.0659448810594915	0.878691242398772	-0.0258421340953092	0.962056920742361	0.373438560786586
Adora3	0.138553151845546	0.999509748788358	-0.0811533608628841	0.774343157247141	0.057399790982662	0.86771909360285	0.0962512890037401	0.681114987020541	0.0150979281408557	0.997458296928636	0.153651079986402	0.998764524901864	-0.0979545441301838	0.4226647849768	-0.0017032551264439	0.993495748331542	-0.0828566159893283	0.537455510013121	0.0556965358562184	0.71628073889339	0.0203522103719985	0.948053136397056	-0.0776023337581851	0.544921555155242	0.0186489552455551	0.9180957563156	-0.0625044056173297	0.66569392293604	0.0760487462282169	0.586529164962826	0.114929658433249	0.41262512925005	-0.144072936755518	0.463655177572412	-0.0291432783222691	0.89743248770123	0.145704297845116	0.422965830023963	0.00163136108959646	0.993100515039797	0.116561019522847	0.828556737241451	0.00209922380609782	0.995028885589625	0.147803521651214	0.520300106572593	0.003730584895695	0.994478789187467	0.118660243328944
Adprh	0.0233393946780482	0.999509748788358	-0.0189480573975558	0.954752269754499	0.00439133728049239	0.991073290681022	0.0657699964723929	0.788165759399049	0.0468219390748372	0.986518535607493	0.0701613337528854	0.998764524901864	-0.298195468459647	0.0243511668402258	-0.232425471987254	0.031744993672061	-0.251373529384809	0.0269452631062999	-0.228034134706761	0.0761442655350219	0.0409222434066868	0.907080433571525	-0.257273225052959	0.0898902437309441	-0.191503228580566	0.181993538000952	-0.210451285978121	0.129564517337045	-0.187111891300073	0.209784561765749	0.297264845969908	0.028775353502938	-0.23814344105952	0.194281459841426	0.0591214049103885	0.774250244205721	-0.0496143164355763	0.864002962974291	-0.287757757495096	0.0993370497902374	0.00950708847481349	0.994262901186069	0.216360788088159	0.571745791308882	0.166746471652582	0.46598730915542	-0.0713969694069372	0.740634712638158	0.225867876562971
Parp1	0.0679822488945225	0.999509748788358	0.0822164995515884	0.579769873407922	0.150198748446111	0.507548266816306	-0.129020372942318	0.291655146492163	-0.0468038733907297	0.986518535607493	0.0211783755037925	0.998764524901864	-0.0955355884875077	0.256372228685251	-0.224555961429825	0.00591104900744198	-0.142339461878237	0.0953052653699215	-0.0743572129837152	0.534736961532802	0.186120673252237	0.37539786534396	0.0905850847647301	0.256066482677941	-0.0384352881775885	0.674127274333202	0.0437812113740006	0.654996396252172	0.111763460268523	0.254361170820749	-0.186300298647397	0.133718631058942	0.0230734391310897	0.938453098287145	-0.163226859516308	0.370389751558581	0.166110551767137	0.425847258727104	0.189183990898227	0.187439893054167	0.00288369225083198	0.996749063145112	-0.112489368558021	0.757638759535369	0.0536211832091181	0.893334852050683	0.0766946223402069	0.838535499616689	-0.10960567630719
Parp2	-0.0237023737739819	0.999509748788358	0.0176578777168485	0.964654056825502	-0.00604449605713389	0.991692485496694	-0.0263372043581908	0.926059969710254	-0.00867932664134285	0.99802547125153	-0.0323817004153252	0.998764524901864	-0.248718242227493	0.0302253237682357	-0.275055446585685	0.00854400383814548	-0.257397568868837	0.0336323457186775	-0.281099942642819	0.0995036533207507	0.187590654210175	0.476942283704907	-0.0611275880173179	0.650760078331763	-0.0874647923755107	0.487191033268604	-0.0698069146586628	0.640471476506591	-0.0935092884326452	0.634432104475318	0.0363556469842526	0.77188788411826	-0.0255864163624979	0.909770863779891	0.0107692306217532	0.95731635576348	-0.041520763062389	0.808077886588432	-0.067107179424888	0.572397314837471	-0.0307515324406355	0.959060340518607	0.153283111790782	0.544500124011676	0.111762348728393	0.580168016222089	0.0861759323658955	0.705754037454576	0.122531579350146
Adra1b	-0.0339647531508202	0.999509748788358	0.0300166330753089	0.944660749430361	-0.00394812007551053	0.992955081260409	0.0511429624027738	0.869391722247366	0.0811595954780829	0.986518535607493	0.0471948423272626	0.998764524901864	-0.0325812621088686	0.844748289022916	0.0185617002939058	0.916067088655743	0.0485783333692149	0.764772800709886	0.0146135802183946	0.939834740757284	-0.0519343254977304	0.845845362745563	-0.0845155876065996	0.507119795700199	-0.0333726252038255	0.843034981570431	-0.00335599212851595	0.984769267391649	-0.0373207452793367	0.804594672446917	-0.0227307273663878	0.881391149347144	0.0176858356062418	0.954030097231542	-0.00504489176014573	0.983229810232287	-0.0818212374886023	0.710030185347343	-0.0641354018823602	0.729495433865431	-0.0868661292487473	0.882566377216749	-0.0549623303909222	0.898190693456538	-0.136783567879524	0.6666931710129	-0.119097732273282	0.758929259442473	-0.141828459639669
Adra1a	0.0175720166134918	0.999509748788358	0.0426963262610009	0.870820179152804	0.0602683428744926	0.852489861633284	0.04308503090006	0.893727383985791	0.0857813571610617	0.986518535607493	0.103353373774553	0.998764524901864	-0.103435724228733	0.386328760079521	-0.0603506933286729	0.525722644052326	-0.0176543670676711	0.886243736887077	-8.23504541794182e-05	0.999478861244178	-0.00322019758148948	0.994283302669381	-0.106655921810222	0.544769420269	-0.0635708909101615	0.72235280641915	-0.0208745646491606	0.91740533489459	-0.00330254803566848	0.989826006100551	0.192600952756103	0.155318472094522	-0.0290264545935548	0.911436343714626	0.163574498162549	0.230193702717325	-0.144733062507755	0.381981244465302	-0.173759517101311	0.263198188011825	0.0188414356547942	0.977289367432612	-0.00756119944837034	0.980848205825413	-0.152294261956124	0.361134823453222	-0.18132071654968	0.42519463829103	0.0112802362064244
Adra2a	-0.0142085868566123	0.999509748788358	0.0163844540502276	0.946534257205997	0.00217586719361573	0.993215865776024	-0.0151282288864129	0.946970314987884	0.00125622516381564	0.998688958521285	-0.0129523616927967	0.998764524901864	-0.0404807552209855	0.605806935840622	-0.055608984107399	0.421017425011798	-0.03922453005717	0.621708329976465	-0.0534331169137823	0.507049892458817	0.0233494652160268	0.903120751749389	-0.0171312900049589	0.87918062099841	-0.032259518891372	0.764413618869508	-0.0158750648411434	0.892434468566257	-0.0300836516977557	0.795721741728967	-0.0465016132674242	0.6086970338265	0.03955577619657	0.808079992895995	-0.00694583707085448	0.968665410472458	0.064501573535222	0.627790973258764	0.104057349731792	0.18973098103015	0.0575557364643682	0.877204854574355	-0.082501619534916	0.707704594899298	-0.0180000459996927	0.952079243562893	0.021555730196876	0.944081365690019	-0.0249458830705482
Adra2b	-0.0865878917420464	0.999509748788358	0.0430488869092999	0.864432634792775	-0.043539004832746	0.916612125746408	0.0436714339283201	0.824998632573241	0.0867203208376201	0.986518535607493	0.000132429095573705	0.999912791923078	-0.0701630794192316	0.506591360537009	-0.0264916454909121	0.810267831387434	0.016557241418388	0.911503604252186	-0.0700306503236588	0.68088724607769	0.00232365607277907	0.993604643211665	-0.0678394233464524	0.44324380832442	-0.0241679894181329	0.816947176240303	0.0188808974911672	0.875228771193269	-0.0677069942508792	0.636474000003946	-0.0737687460666755	0.450565245504833	0.0278779810831063	0.89018462368773	-0.0458907649835687	0.776702038078304	-0.0767801674429055	0.572497806385264	-0.0489021863597989	0.553233008408643	-0.122670932426473	0.660615869005545	0.0464880786344813	0.801559972919531	-0.0302920888084225	0.90813898088544	-0.00241410772531709	0.995181708639385	-0.0761828537919915
Adra2c	-0.0362881426758131	0.999509748788358	-0.00424558853474361	0.984886859427733	-0.040533731210557	0.859460475463797	0.106020614028911	0.43071579034023	0.101775025494168	0.986518535607493	0.065486882818354	0.998764524901864	-0.102601543326565	0.236858078685796	0.00341907070234616	0.976367195855453	-0.000826517832397629	0.994565968066482	-0.0371146605082106	0.76481744078513	0.0622610068757729	0.701003919610028	-0.0403405364507921	0.665240243593564	0.0656800775781193	0.408796443689762	0.0614344890433755	0.489016291965579	0.0251463463675625	0.834146909165628	-0.0543747969211551	0.609691325672361	0.0496822136807676	0.780225119790073	-0.00469258324038738	0.981495678500005	-0.0750819483527064	0.594011678633817	-0.0253997346719381	0.811662383693405	-0.079774531593093	0.82832084342536	0.00402991538738385	0.983545384037032	-0.0710520329653216	0.715899190109122	-0.0213698192845545	0.932617765927423	-0.0757446162057092
Adrb1	-0.236601106293359	0.999509748788358	0.15026767054788	0.857184681026545	-0.0863334357454782	0.930427652959572	-0.0577497159192148	0.959312849598056	0.0925179546286658	0.990534704323179	-0.144083151664693	0.998764524901864	-0.0100032683418743	0.982644151361545	-0.067752984261088	0.859217400127056	0.0825146862867925	0.81011798971049	-0.154086420006566	0.590993359685297	0.335804427076598	0.515768264571348	0.325801158734725	0.287372494203754	0.26805144281551	0.407905004006654	0.418319113363391	0.103396224617682	0.181718007070032	0.479627917060967	0.479706197019542	0.0954931994223262	-0.34972994220067	0.347812707666625	0.129976254818871	0.749763960820063	-0.569707689978654	0.204087418414559	-0.919437632179325	0.0340534589842236	-0.43973143515978	0.714116054468948	0.666457588155444	0.537234980427429	0.0967498981767926	0.87344150588517	-0.252980044023878	0.598163201302376	0.226726152995665
Adrb2	-0.230932681216286	0.999509748788358	0.270823019610507	0.68396642259387	0.0398903383942222	0.978394862297181	-0.343983622203913	0.514395447918846	-0.0731606025934066	0.991137328171276	-0.304093283809692	0.998764524901864	0.296500100888928	0.255967308555024	-0.0474835213149862	0.909640095895456	0.22333949829552	0.492091332981224	-0.00759318292076472	0.991416520130383	-0.379860011946209	0.480065675049266	-0.0833599110572814	0.745856450334518	-0.427343533261195	0.1420483046219	-0.156520513650688	0.592094363780008	-0.387453194866974	0.243171978239969	0.0249797585884868	0.932941447379822	-0.246785226324174	0.395944845180209	-0.221805467735687	0.343259102442212	0.128100672400438	0.712820272637633	-0.118684553923736	0.739869998726611	-0.0937047953352456	0.950891729699604	-0.0319473535077216	0.966585396788091	0.0961533188927185	0.737168541136009	-0.150631907431457	0.758107899165382	-0.125652148842968
Adrb3	-0.0831223232859129	0.999509748788358	0.129622096799851	0.526078975089478	0.0464997735139384	0.933573769996369	-0.0117583377261552	0.979950614208099	0.117863759073697	0.986518535607493	0.0347414357877842	0.998764524901864	0.0457428617955029	0.837640141660789	0.0339845240693481	0.838739997540315	0.1636066208692	0.247707548703113	0.080484297583287	0.746813937786182	-0.0718673444246586	0.785810715126059	-0.026124482629156	0.880498780260899	-0.0378828203553108	0.755596616262317	0.0917392764445412	0.391910122861733	0.0086169531586286	0.971924432664126	0.159600242214256	0.246328057912937	0.165278231749752	0.427653418747228	0.324878473964007	0.0583617451531691	-0.415537547282561	0.0309013581613028	-0.25025931553281	0.0678749033467999	-0.0906590733185519	0.819024447010467	0.0902483478068643	0.680372290043146	-0.325289199475696	0.136239477834546	-0.160010967725944	0.529339448282215	-0.000410725511687792
Adsl	0.0776054858872384	0.999509748788358	-0.033516011075068	0.92361050389085	0.0440894748121708	0.916109490398005	0.000863690859847777	0.998815770235647	-0.0326523202152212	0.995188597692886	0.0449531656720185	0.998764524901864	-0.442536952951308	0.00686206446091816	-0.44167326209146	0.00240259605792561	-0.475189273166527	0.00427250034459821	-0.397583787279289	0.0171900134603826	-0.00331876677945736	0.996060506639269	-0.445855719730765	0.0203976982113976	-0.444992028870918	0.0196718479973268	-0.478508039945985	0.0124716005535933	-0.400902554058746	0.0354788571472301	0.483806563871649	0.0196416706509774	-0.0812651806846225	0.843214144894817	0.402541383187027	0.140655992400476	-0.226388416624124	0.402536396046904	-0.307653597308748	0.0747875055118496	0.176152966562903	0.73091836398264	0.0861359887632538	0.748872558955924	-0.140252427860869	0.728690529122567	-0.221517608545493	0.429288868253005	0.262288955326156
Adssl1	0.0475223682641995	0.999509748788358	0.12670913081419	0.740436690079619	0.174231499078391	0.675272812703937	-0.274644092635894	0.514229913491849	-0.147934961821703	0.986518535607493	-0.100412593557503	0.998764524901864	-0.227410631048036	0.437343232302959	-0.50205472368393	0.0191239496234032	-0.375345592869739	0.0936468401835976	-0.327823224605539	0.182870417318077	0.0120146323088712	0.987767421656911	-0.215395998739165	0.432949078223935	-0.49004009137506	0.0372853180408425	-0.363330960560869	0.100207886359403	-0.315808592296668	0.166054410751856	0.406052904761644	0.0408354177201925	-0.262801528579577	0.525773345570475	0.143251376182068	0.637133655334133	0.0123965479110236	0.976884496704135	-0.250404980668552	0.21906484340205	0.155647924093093	0.656707101068855	0.00649284229990282	0.984352987835446	0.0188893902109272	0.977863595954086	-0.24391213836865	0.515886419366936	0.162140766392994
Adss	0.0967831332760181	0.999509748788358	0.100523188288277	0.705643068174098	0.197306321564294	0.606028731652224	-0.129118238724108	0.592834584100695	-0.0285950504358321	0.995815847401992	0.0681880828401856	0.998764524901864	-0.131917006113573	0.366806049703279	-0.261035244837683	0.0325873745315106	-0.160512056549405	0.242407892830722	-0.0637289232733884	0.790141499222842	0.230325511263012	0.405841343853025	0.0984085051494397	0.449247946197539	-0.0307097335746687	0.838500055711016	0.0698134547136066	0.61324766052132	0.166596587989625	0.295034802058237	0.0978533555326831	0.427489115377092	-0.169713624901574	0.373765513154142	-0.0718602693688914	0.732979052224013	0.0997386915417911	0.6565752040742	-0.0699749333597817	0.635299075802817	0.0278784221729024	0.971452982414121	0.13529390402867	0.64638244735784	0.235032595570463	0.305526709283604	0.0653189706688893	0.756793889121339	0.163172326201571
Avil	0.164276689550232	0.999509748788358	-0.127110758087831	0.839489343977358	0.037165931462401	0.951442962169496	0.0653178393685967	0.901997443436273	-0.0617929187192341	0.995815847401992	0.102483770830998	0.998764524901864	-0.00429533865587873	0.99017508501371	0.0610225007127184	0.816727166407358	-0.0660882573751128	0.864742617343556	0.0981884321751196	0.742065389042863	-0.120007735003488	0.771378599080798	-0.124303073659367	0.529840706779113	-0.0589852342907692	0.749955390292086	-0.186095992378601	0.432064469844901	-0.0218193028283681	0.921307700495092	0.0290841416836786	0.895475163484047	-0.112354274848913	0.724880961662016	-0.0832701331652345	0.732979052224013	0.193693861963644	0.449720610121491	0.0813395871147327	0.749444166803645	0.110423728798411	0.891499919610535	-0.047059032019438	0.932077556423586	0.146634829944206	0.699029295478091	0.0342805550952954	0.962815923656275	0.0633646967789734
Aebp1	0.0754996945339097	0.999509748788358	0.0189464940377094	0.975890172874175	0.0944461885716191	0.855150297815702	-0.116837070214902	0.707125922742815	-0.0978905761771904	0.986518535607493	-0.0223908816432816	0.998764524901864	0.393270010850114	0.047487970733596	0.276432940635213	0.105744542312062	0.295379434672923	0.15917582478609	0.370879129206832	0.105213545473307	0.0435151856499832	0.923035987488047	0.436785196500096	0.0155443323599071	0.319948126285195	0.0399237586503298	0.338894620322906	0.0562242617212726	0.414394314856816	0.0355691512237084	-0.023591378107034	0.880554566078772	0.051438266072027	0.840741849282688	0.0278468879649935	0.904657571930148	0.319679821432882	0.104248943862396	0.37111808750491	0.0300325710204866	0.347526709397878	0.316704874669866	-0.367649687326801	0.537234980427429	-0.047969865893918	0.874153348504456	0.00346840017811078	0.994870384374784	-0.0201229779289246
Aebp2	0.0632499099726428	0.999509748788358	-0.137480456889274	0.526078975089478	-0.0742305469166303	0.818327769812963	0.0749314482908565	0.765182398556192	-0.0625490085984183	0.986518535607493	0.000700901374225446	0.999897490028945	0.0127246811968425	0.928355779653959	0.0876561294876981	0.392069488294521	-0.0498243274015758	0.648223376695495	0.013425582571068	0.935963509894536	-0.105519234981805	0.602166054125888	-0.0927945537849632	0.456672349664475	-0.0178631054941062	0.918915921698066	-0.155343562383381	0.173509797262168	-0.0920936524107376	0.496351208531458	0.11296001669297	0.337876427905581	0.00540766268871407	0.982037140142346	0.118367679381683	0.421900095566165	-0.0167941483957577	0.928309768036176	-0.0113864857070443	0.937035580891514	0.101573530985927	0.807675231634804	0.0971556149038362	0.618893835807304	0.0803614665080803	0.6667123771866	0.0857691291967933	0.655588492121016	0.198729145889762
Crisp1	0.0726377531242278	0.999509748788358	-0.0344862433325721	0.861595768466506	0.0381515097916556	0.833104858864439	0.0386086757193894	0.809168721928842	0.00412243238681731	0.99802547125153	0.076760185511045	0.998764524901864	0.00890682842875497	0.942050598822258	0.0475155041481446	0.543511477692803	0.0130292608155725	0.915070188493555	0.0856670139398004	0.323424113294571	0.0540297920001951	0.734412746923534	0.0629366204289502	0.461405085871398	0.101545296148339	0.169599088515156	0.0670590528157673	0.437976959085994	0.139696805939995	0.0733288693479345	0.0500715047277485	0.675726272642125	-0.00862631014950803	0.960382079839666	0.0414451945782406	0.770858625618495	0.0502105980922809	0.656608589142343	0.041584287942773	0.692715906021124	0.0916557926705221	0.815548789759078	-0.0321991055693824	0.874789604554488	0.0180114925228987	0.928159646290553	0.00938518237339079	0.977229481846752	0.0594566871011393
Crisp3	0.0318465411806743	0.999509748788358	0.346165019467195	0.268666651622218	0.378011560647869	0.311240932157984	-0.18813683242441	0.672374682204615	0.158028187042785	0.986518535607493	0.189874728223459	0.998764524901864	-0.0743207180973559	0.855659044413413	-0.262457550521766	0.32085445221711	0.083707468945429	0.808569721905151	0.115554010126103	0.7484048424221	0.119600981599658	0.816142521171994	0.0452802635023024	0.856463821355247	-0.142856568922109	0.418260722235635	0.203308450545087	0.130459050669721	0.235154991725761	0.100623859566908	0.311729713028521	0.0565054655614473	-0.208392017205119	0.446027946612251	0.103337695823402	0.620495473182698	-0.0565243860138343	0.847642619140108	-0.264916403218953	0.166535884078354	0.0468133098095689	0.957460821535621	0.0270551436147059	0.953655670629621	-0.0294692423991273	0.951223265184475	-0.237861259604246	0.46754062231286	0.0738684534242747
Afp	0.0964997092770697	0.999509748788358	0.0785227312144267	0.850703006615631	0.175022440491497	0.635083680071869	-0.0464784869737518	0.922444181515292	0.0320442442406743	0.996690990519336	0.128543953517745	0.998764524901864	-0.0157577865854982	0.965917090053408	-0.06223627355925	0.829316556496492	0.0162864576551765	0.964283104289279	0.112786166932247	0.726477732854052	0.134136734106697	0.775198240218787	0.118378947521199	0.519798125447015	0.0719004605474467	0.705533403935126	0.150423191761874	0.354754633643434	0.246922901038944	0.126888707541511	0.233836209994341	0.225824801593431	-0.0703248303996699	0.816121241880764	0.163511379594672	0.560713361275439	0.109450293058855	0.683932852903434	0.0391254626591865	0.843226250522323	0.272961672653529	0.674062235084413	-0.106799168954434	0.786170446306603	0.00265112410442323	0.99649802354125	-0.0676737062952473	0.86356940102119	0.166162503699095
Aga	0.00185322986533043	0.999773836585522	-0.00951589379826574	0.979284267847618	-0.00766266393293468	0.984915641879048	0.0309849240371828	0.913583463946123	0.0214690302389172	0.995815847401992	0.0233222601042482	0.998764524901864	-0.366547018700186	0.00469640674018633	-0.335562094663003	0.00651006080518557	-0.345077988461269	0.00923091438493059	-0.343224758595938	0.010513918563214	-0.057642466325067	0.841832743086208	-0.424189485025252	0.0113797623756917	-0.393204560988071	0.0150814589783723	-0.402720454786335	0.00965347245064655	-0.400867224921004	0.012487452570904	0.133096378255348	0.363733615994255	-0.0137091495607136	0.965459262682344	0.119387228694633	0.533467148775612	-0.139502237011474	0.460717793909015	-0.153211386572188	0.290189123611595	-0.0201150083168403	0.977289367432612	0.0145191454852746	0.966808284500368	-0.124983091526197	0.6175094057013	-0.138692241086912	0.577731996457355	-0.00559586283156557
Acan	-0.12014979030645	0.999509748788358	0.0719809746685737	0.850138511670246	-0.0481688156378768	0.920115846360815	-0.00459455181802174	0.995257131034775	0.0673864228505514	0.987427419438515	-0.0527633674558992	0.998764524901864	-0.00501125944981494	0.984162472560319	-0.00960581126783672	0.956317040360925	0.0623751634007364	0.619640198707629	-0.0577746269057137	0.692259728781439	0.0403991874962295	0.84627280766108	0.0353879280464143	0.875744055971385	0.0307933762283921	0.860390818425725	0.102774350896966	0.399701637744124	-0.0173754394094849	0.92234160554995	-0.155480395761896	0.250262813566655	-0.0214348262437213	0.944780793134998	-0.176915222005618	0.315116861087257	-0.0692653436764369	0.703855926973358	-0.0907001699201573	0.460305120863794	-0.246180565682053	0.361510631529759	0.0957007960053491	0.587709168321074	0.0264354523289128	0.938085465050251	0.00500062608519118	0.991713105849909	-0.150479769676705
Ager	-0.0134894067589696	0.999509748788358	-0.0767262977991423	0.738823269729964	-0.0902157045581113	0.711668307129703	0.0683890982644231	0.768311045701854	-0.00833719953471795	0.99802547125153	-0.0218266062936879	0.998764524901864	0.0620812946161153	0.544761217557449	0.130470392880538	0.170097900485234	0.0537440950813944	0.578977240776071	0.0402546883224254	0.712463677729635	-0.137984849072798	0.507568280430075	-0.0759035544566822	0.52008204628167	-0.00751445619225936	0.967149849498047	-0.0842407539914031	0.452134662848038	-0.0977301607503721	0.372659483583417	-0.0698906992240134	0.622420887854416	-0.161946334432851	0.41244154921123	-0.231837033656861	0.153087851516466	0.0836067818186538	0.676095314102173	-0.0783395526141933	0.640549766814717	-0.148230251838205	0.771654828614946	-0.0241411958128492	0.947211861766497	0.059465586005809	0.82518130963778	-0.102480748427042	0.721908116840084	-0.172371447651053
Angpt1	0.0450474798698549	0.999509748788358	-0.167650880609603	0.588514013371531	-0.122603400739748	0.721243838645437	0.207015047090362	0.460624370790649	0.03936416648076	0.990459027550108	0.0844116463506147	0.998764524901864	-0.220025579335609	0.0868153678124743	-0.0130105322452469	0.950915552470756	-0.180661412854849	0.162334717649811	-0.135613932984995	0.274427038074117	-0.181064315046308	0.62560412882603	-0.401089894381917	0.0438582092034767	-0.194074847291555	0.372479467786127	-0.361725727901158	0.0630064110253006	-0.316678248031303	0.0916888643837244	0.238135608897085	0.18513252965812	-0.0454106382396068	0.910481682358131	0.19272497065748	0.448000274494507	-0.35204239266557	0.212313912890378	-0.397453030905177	0.0676486466342059	-0.159317422008089	0.82403049876124	0.0950347736513173	0.809655657880062	-0.257007619014252	0.420889469343602	-0.302418257253857	0.255657781266621	-0.0642826483567723
Angpt2	0.0783985524549236	0.999509748788358	0.00331515727482266	0.993839433513221	0.0817137097297463	0.887753959709456	-0.288054521995096	0.434392342712273	-0.284739364720273	0.986518535607493	-0.206340812265349	0.998764524901864	0.0510113782579147	0.858873956919457	-0.23704314373718	0.166584610511247	-0.233727986462358	0.255431068009913	-0.155329434007434	0.50235626577971	-0.116127547932907	0.803043940953659	-0.0651161696749929	0.829997434580533	-0.353170691670088	0.126839005764103	-0.349855534395266	0.145817913658286	-0.271456981940341	0.263723544435749	-0.105829810224175	0.541971342893678	-0.194200646876297	0.535333655200314	-0.300030457100473	0.24411502095222	-0.10457698211004	0.750192338495907	-0.298777628986337	0.125802376874857	-0.404607439210511	0.390884992538304	0.164654412505684	0.724974780801153	0.060077430395646	0.918320109341271	-0.134123216480652	0.767208864375663	-0.239953026704828
Angpt4	0.0142446155098618	0.999509748788358	-0.0608358607371475	0.845811944908126	-0.0465912452272857	0.882534565617701	-0.00108473419747471	0.998704964243402	-0.0619205949346211	0.986518535607493	-0.0476759794247598	0.998764524901864	0.0072337968050567	0.967619740841933	0.0061490626075824	0.960492749769697	-0.0546867981295645	0.683394078146948	-0.0404421826197027	0.774185408481109	0.00272698418649986	0.993604643211665	0.00996078099155592	0.957893205422376	0.00887604679408164	0.954555059774347	-0.0519598139430648	0.724456411340889	-0.0377151984332034	0.804535887313918	8.96782782136754e-05	0.999445448676813	0.0450329736895788	0.81301302938278	0.0451226519677931	0.80487804578658	0.00488114573280469	0.980241273649937	0.0499141194223837	0.638766686771848	0.0500037977005983	0.928644727952026	-0.116668503636436	0.648921466192447	-0.111787357903631	0.645328817187062	-0.0667543842140523	0.822999673069202	-0.0666647059358391
Agrn	-0.062335216326767	0.999509748788358	-0.223603964122119	0.430864670243705	-0.285939180448886	0.471795574570164	0.108614962783538	0.756075581085822	-0.114989001338582	0.986518535607493	-0.177324217665349	0.998764524901864	0.126488911255853	0.448021426515435	0.23510387403939	0.117511519538448	0.0114999099172705	0.955861857703262	-0.0508353064094961	0.809627245738315	-0.0343721346059802	0.933814981935031	0.0921167766498724	0.643175080836722	0.20073173943341	0.295146560400775	-0.0228722246887102	0.9205116850998	-0.0852074410154767	0.686175553332648	-0.259568362373473	0.128254599268568	-0.0107134656036978	0.959870509830881	-0.270281827977173	0.17498643771049	-0.20807602715108	0.252335716935673	-0.218789492754779	0.144811584429446	-0.478357855128252	0.316704874669866	-0.0174955238795982	0.968801214538062	-0.225571551030678	0.231443212403174	-0.236285016634377	0.205051804394286	-0.495853379007851
Agrp	0.0584002376524045	0.999509748788358	0.0350321825157518	0.959452816161707	0.093432420168156	0.864642432245175	0.0130190537680377	0.9827193101735	0.0480512362837896	0.990770187651105	0.106451473936194	0.998764524901864	0.280821114211489	0.244316900718311	0.293840167979527	0.224917549119571	0.328872350495279	0.179376668126601	0.387272588147683	0.124753441388534	0.161047300225792	0.767068900618405	0.441868414437281	0.0462988461710908	0.454887468205319	0.0630146560127471	0.489919650721071	0.0337477836406957	0.548319888373475	0.024328838987814	-0.402842404229908	0.187097756000702	-0.0431581627073683	0.924861447294938	-0.446000566937276	0.253921827209938	0.729373059477215	0.131636640072672	0.686214896769846	0.0696348418831146	0.283372492539939	0.861499761826498	-0.192844750946124	0.829620390040634	0.536528308531092	0.266931854137456	0.493370145823723	0.268827576501658	0.0905277415938145
Gla	-0.0396284821298655	0.999509748788358	0.0383503253700307	0.935840596885012	-0.00127815675983439	0.997798946521218	-0.0414271866124983	0.923989263392634	-0.00307686124246832	0.998688958521285	-0.042705343372333	0.998764524901864	0.0046439178473289	0.98331354075501	-0.0367832687651702	0.827940475767664	0.00156705660486015	0.994318552755215	-0.038061425525005	0.873331519666683	-0.157076056908028	0.554344278156726	-0.1524321390607	0.30945128199601	-0.193859325673199	0.164817623715926	-0.155509000303169	0.287870949314921	-0.195137482433034	0.195363193955689	0.125142898907896	0.230450113589755	0.00858603444326134	0.976514379905129	0.133728933351157	0.409162489245403	-0.098321440495607	0.639584708097408	-0.0897354060523462	0.534409007526465	0.0354074928555514	0.958742306588119	0.117680519326858	0.691976363804123	0.0193590788312508	0.961476248667187	0.0279451132745115	0.941267729733284	0.153088012182409
Agt	0.112633593031269	0.999509748788358	-0.0717623770741753	0.811709554441075	0.0408712159570935	0.880316642937079	0.139283617628772	0.57777370619478	0.067521240554597	0.986518535607493	0.180154833585865	0.998764524901864	-0.0950849082907717	0.544028839993552	0.0441987093380004	0.657174369014595	-0.0275636677361746	0.878602767721566	0.0850699252950942	0.473619964344758	0.00725460216928461	0.980536692761363	-0.0878303061214879	0.578832337217088	0.0514533115072842	0.668386208864649	-0.0203090655668907	0.911756635297689	0.0923245274643781	0.444358501624266	-0.00848042295456941	0.958412911546082	-0.406539101125465	0.128593808951765	-0.415019524080034	0.0692900339948918	0.484794567735135	0.0513861931449976	0.0782554666096704	0.532531707931044	0.0697750436551025	0.883118985788433	-0.0620633052790693	0.754526200156722	0.422731262456067	0.152022594107227	0.016192161330602	0.968099635133884	0.00771173837603175
Agtr1a	-0.39069613143825	0.999509748788358	0.171587776875315	0.601860217689481	-0.219108354562934	0.611140585211069	0.0725597082491661	0.88360481699487	0.244147485124481	0.986518535607493	-0.146548646313769	0.998764524901864	-0.654729269839318	0.018037885751177	-0.582169561590151	0.00646502234248723	-0.410581784714835	0.0915538362979341	-0.801277916153086	0.0082511743988724	-0.0571523025261071	0.925193157713883	-0.711881572365426	0.0126649595166608	-0.639321864116259	0.0114675873822243	-0.467734087240943	0.0382675598201947	-0.858430218679194	0.00727417600717782	0.395745755785679	0.229983119475879	-0.308290584187572	0.519054261681629	0.0874551715981071	0.87147581043987	-0.396161758841874	0.436593489396679	-0.704452343029447	0.0814285934916753	-0.308706587243765	0.837008826590509	0.0370697305427245	0.975193044801546	-0.359092028299149	0.616908663330663	-0.667382612486721	0.307662519298878	-0.271636856701044
Agtr1b	-0.00858864953530581	0.999509748788358	0.0397682582594887	0.90018258362395	0.0311796087241821	0.939963241186499	-0.0468936785203269	0.87620795251464	-0.00712542026083845	0.99802547125153	-0.0157140697961441	0.998764524901864	-0.0869259513529663	0.624525957466035	-0.133819629873294	0.344962432165617	-0.0940513716138052	0.575493039188898	-0.102640021149111	0.578420392082532	0.159620308488801	0.565129348350796	0.0726943571358351	0.570118161128804	0.0258006786155073	0.860390818425725	0.0655689368749962	0.596964028599914	0.0569802873396905	0.680755259685673	-0.0695695642135324	0.634669347352934	-0.0570875247533486	0.780041250632332	-0.126657088966881	0.498247235586196	0.105073104606673	0.564813086537601	0.0479855798533246	0.745848761781354	-0.0215839843602079	0.978198187128057	-0.0628330298557376	0.827297456442417	0.0422400747509346	0.878642782991361	-0.0148474500024128	0.967396409220272	-0.084417014215946
Agtr2	-0.0639702671578732	0.999509748788358	0.0086727221629279	0.979098960948449	-0.055297544994945	0.811034901566897	-0.0618698196731301	0.725502333121007	-0.0531970975102024	0.986518535607493	-0.117167364668076	0.998764524901864	0.0345795564472931	0.704908773027321	-0.0272902632258373	0.76743354887933	-0.0186175410629096	0.885811075804335	-0.0825878082207826	0.351686850515439	0.0227514839972787	0.914366917219622	0.057331040444572	0.5891977332761	-0.0045387792285586	0.976230542556174	0.00413394293436908	0.978581678500766	-0.0598363242235039	0.608647795814501	-0.0724803178791458	0.460986216978464	0.136769062266816	0.362430896563843	0.0642887443876706	0.574638137814226	-0.127138723038141	0.451010155632777	0.00963033922867494	0.960741964893501	-0.0628499786504698	0.913651536791826	-0.0227789325146533	0.947211861766497	-0.149917655552793	0.332653036189694	-0.0131485932859774	0.97030149582648	-0.085628911165123
Agtrap	-0.0563456573982148	0.999509748788358	0.0884130240297326	0.761379703741519	0.0320673666315178	0.952734270321111	0.0387373759595208	0.866755939333146	0.127150399989254	0.986518535607493	0.0708047425910383	0.998764524901864	-0.189442851842013	0.0285575357440754	-0.150705475882492	0.101143289573309	-0.0622924518527596	0.66829052280781	-0.118638109250974	0.441377157448009	0.0456140334371079	0.850181167942679	-0.143828818404905	0.191016239737027	-0.105091442445385	0.418260722235635	-0.0166784184156517	0.929586818897347	-0.0730240758138675	0.688459077178798	0.0936474031041949	0.526611246389144	-0.0499690169210988	0.830747038510013	0.0436783861830962	0.842014215705404	-0.0773610410276341	0.673682160643949	-0.127330057948734	0.328975535168187	-0.0336826548445375	0.96337529216839	0.130296189690062	0.704395479642913	0.05293514866243	0.883767276820435	0.0029661317413312	0.996578604720447	0.096613534845525
Agxt	-0.0246297704977325	0.999509748788358	-0.0298924387531941	0.946140270234482	-0.0545222092509266	0.895076537041834	0.00755133735849971	0.982396388676042	-0.0223411013946948	0.996690990519336	-0.0469708718924268	0.998764524901864	-0.0821157385787117	0.507957628442221	-0.0745644012202125	0.571570740430552	-0.104456839973406	0.49581572069284	-0.129086610471139	0.41753482834376	0.031813073002456	0.922328126799207	-0.0503026655762561	0.713614465755766	-0.0427513282177565	0.795760720778054	-0.072643766970951	0.661980676426773	-0.0972735374686826	0.548467503030495	-0.033129746395705	0.8348604521846	0.115314481364454	0.576386666289236	0.0821847349687493	0.72289567201308	-0.0696058447036536	0.728684536832451	0.0457086366608013	0.68227844009968	0.0125788902650973	0.986573958619665	-0.0494777840675317	0.833780741736799	-0.119083628771184	0.652005014757324	-0.00376914740673017	0.993522796480052	-0.036898893802435
Nr0b1	-0.0170967186827464	0.999509748788358	-0.0572496406431276	0.814393352458421	-0.0743463593258739	0.715869169256206	0.0496357865304663	0.778863910177232	-0.00761385411266131	0.99802547125153	-0.0247105727954076	0.998764524901864	-0.00343037656600095	0.979197811182393	0.0462054099644652	0.624234044677156	-0.0110442306786625	0.940245202133302	-0.0281409493614084	0.829108982124064	0.00784582873324492	0.973406047598394	0.00441545216724386	0.969697133476147	0.05405123869771	0.562421561034481	-0.00319840194541765	0.980962021794522	-0.020295120628164	0.864309226572563	0.0731456741112301	0.484163761859834	0.0134184930356201	0.957920197324981	0.0865641671468506	0.588835807395994	-0.0845131572705022	0.598477530649639	-0.0710946642348813	0.483994352125961	0.00205100987634898	0.996578706357971	0.0148627349527213	0.950851349169287	-0.0696504223177806	0.769692123616891	-0.0562319292821603	0.805534212751605	0.0169137448290699
Ahr	-0.00892768043240845	0.999773836585522	0.0968177357358956	0.871574795532183	0.0878900553034871	0.864642432245175	0.0169059548047336	0.982045691129128	0.11372369054063	0.986518535607493	0.10479601010822	0.998764524901864	-0.246132308371036	0.345908512285608	-0.229226353566303	0.233313710199908	-0.132408617830406	0.652417270010275	-0.141336298262816	0.584659053507668	0.34264344578798	0.467182688719017	0.0965111374169437	0.72914573703265	0.113417092221677	0.615410393047771	0.210234827957574	0.397198339678803	0.201307147525164	0.340305411088134	-0.0374396736111317	0.897153499914537	-0.306336537087045	0.377448801033923	-0.343776210698177	0.280873290620791	-0.125806196607929	0.697129525629695	-0.432142733694974	0.0606314062884433	-0.469582407306104	0.472238035136524	0.378630317860873	0.551223664328404	0.252824121252944	0.642308704658339	-0.0535124158341001	0.955576907513907	-0.0909520894452326
Ahrr	-0.000212748997658455	0.999773836585522	0.00677850386135908	0.979741720854806	0.00656575486370098	0.983850369070018	0.0417993406262611	0.873491130094412	0.0485778444876201	0.986518535607493	0.048365095489962	0.998764524901864	0.0467677305268154	0.731776847933906	0.0885670711530768	0.37912562765634	0.0953455750144353	0.343261583535179	0.0951328260167777	0.389812478661426	-0.020789488011324	0.934810568393409	0.0259782425154916	0.848524476189685	0.0677775831417528	0.544738867821869	0.0745560870031113	0.461306523645677	0.0743433380054535	0.481976694416114	-0.0654435281943312	0.609729260448919	0.0257805936363234	0.89411342420181	-0.0396629345580084	0.816501582570687	-0.0112444225123808	0.944429634364921	0.014536171123942	0.906386058135839	-0.0509073570703881	0.92392801363179	-0.0195767626428672	0.928355668603183	-0.0308211851552478	0.88286864170842	-0.00504059151892455	0.989781938427398	-0.0704841197132552
Ahsg	0.0596345049226414	0.999509748788358	0.00798025287958923	0.986357581389914	0.0676147578022303	0.897025516492617	0.0107424174161778	0.983592692365111	0.018722670295767	0.997954524067199	0.0783571752184082	0.998764524901864	-0.0420442400583501	0.809168569179231	-0.031301822642172	0.861239854579662	-0.0233215697625828	0.907618161516579	0.0363129351600583	0.865415797610619	-0.0437792571559728	0.845845362745563	-0.0858234972143224	0.530455419220063	-0.0750810797981445	0.637329984572814	-0.0671008269185552	0.663854683577565	-0.0074663219959145	0.972012364277973	-0.192491325194057	0.169199366469131	0.172143132701944	0.165812442105413	-0.0203481924921133	0.929391177292036	-0.0240603172796746	0.885256709115471	0.148082815422268	0.129268041935453	-0.0444085097717873	0.957460821535621	-0.0285131504328191	0.922829950323511	-0.0525734677124937	0.812035683763363	0.11956966498945	0.528613617924168	-0.0729216602046067
Aicda	0.0360003793393261	0.999509748788358	-0.10888359809668	0.363142826495492	-0.0728832187573539	0.721243838645437	0.156133694650534	0.256375713473244	0.0472500965538544	0.986518535607493	0.0832504758931803	0.998764524901864	-0.0488341578736189	0.687210552487954	0.107299536776916	0.253427881146296	-0.0015840613197638	0.992173619049008	0.0344163180195617	0.839588258441166	-0.00233677026998991	0.996060506639269	-0.0511709281436086	0.688911328112809	0.104962766506926	0.366722011594384	-0.0039208315897539	0.980361723480932	0.032079547749572	0.853697724568412	-0.0793314348260111	0.455669710324601	0.0734683195356294	0.687469794894917	-0.00586311529038233	0.978128940548893	0.0047282224074333	0.987258217687204	0.0781965419430619	0.638766686771848	-0.00113489288294678	0.999136131218011	-0.18460861815316	0.574683734140472	-0.179880395745725	0.349322242909687	-0.106412076210096	0.546220889352579	-0.185743511036108
Aif1	0.359899726334782	0.999509748788358	0.000909613739331794	0.998805390887997	0.360809340074114	0.552268035444577	-0.0862725690042208	0.93524741312568	-0.0853629552648884	0.995815847401992	0.274536771069894	0.998764524901864	-0.150109647509736	0.744550058261088	-0.236382216513956	0.330324380946512	-0.235472602774623	0.358636572787142	0.124427123560159	0.697958787806829	0.355706389403987	0.588814384819971	0.205596741894251	0.669509546324526	0.119324172890031	0.772255466321063	0.120233786629364	0.770079553227333	0.480133512964146	0.153158366715556	0.0449178705120753	0.864893304792508	0.267646561166388	0.597217376342752	0.312564431678464	0.515992387685308	0.214001451939228	0.735746378826411	0.481648013105616	0.157876242290087	0.526565883617692	0.64581878598908	-0.0290099096437353	0.978325742471811	0.184991542295492	0.817221658730713	0.452638103461881	0.241484107110975	0.497555973973955
Aim1	0.21942293876037	0.999509748788358	-0.0608492656176738	0.904687721035732	0.158573673142697	0.781892887118299	-0.0679008493291327	0.903351173296092	-0.128750114946807	0.986518535607493	0.0906728238135636	0.998764524901864	0.193473517387741	0.375875131294686	0.125572668058608	0.542437660177192	0.0647234024409347	0.768445406153696	0.284146341201304	0.248866770077644	-0.0283045801204392	0.962470041215192	0.165168937267301	0.496710904637577	0.0972680879381686	0.710694293915338	0.0364188223204954	0.892421500236866	0.255841761080865	0.323403249231784	-0.0112842854445506	0.958611754371472	-0.133686249891489	0.677214714600314	-0.144970535336041	0.599599387878393	0.265343436614923	0.302100847086115	0.131657186723435	0.458022000077676	0.120372901278883	0.866214763258759	0.198199786683802	0.583911008493982	0.463543223298724	0.187291164101573	0.329856973407236	0.256589644301765	0.318572687962684
Aip	-0.0351173152320119	0.999509748788358	0.0182901734502556	0.974607870416964	-0.0168271417817575	0.978841415571412	0.1073335852645	0.734473284485475	0.125623758714756	0.986518535607493	0.0905064434827436	0.998764524901864	-0.128619624074412	0.601429171897605	-0.0212860388099103	0.940810655640077	-0.00299586535965432	0.992294706454077	-0.0381131805916665	0.913210587562382	-0.207376836224339	0.618430229662329	-0.33599646029875	0.0448232882150421	-0.22866287503425	0.151493460261993	-0.210372701583994	0.192402690601421	-0.245490016816006	0.156367355797662	0.271991375471883	0.067363989155456	0.0223733355760315	0.950939148027561	0.294364711047914	0.150081433097629	-0.248957163173932	0.362016293723094	-0.226583827597901	0.275286477391757	0.0454075478739839	0.962931092472028	0.0579175132840061	0.893020402906295	-0.191039649889924	0.481400100685319	-0.168666314313892	0.475734604484155	0.103325061157989
Aire	-0.0627614674514487	0.999509748788358	0.0379788680190108	0.947551904512033	-0.024782599432438	0.965983024061943	0.0480671799522113	0.911393302716606	0.0860460479712219	0.986518535607493	0.0232845805197731	0.998764524901864	-0.0174652405286868	0.916030575786145	0.030601939423525	0.856124043305831	0.0685808074425357	0.670141359004741	0.0058193399910869	0.982117786143029	0.022484351068325	0.935462082707562	0.00501911053963825	0.980767987077564	0.0530862904918501	0.780438263461211	0.0910651585108608	0.598747294067605	0.028303691059412	0.897182072582346	-0.162311872853418	0.185356872973832	0.0446396281495682	0.825687680265672	-0.117672244703848	0.430961939472848	-0.0597407047546873	0.758961608915134	-0.015101076605119	0.935437166027965	-0.177412949458535	0.684456754052212	0.0691205805057728	0.819007624968506	0.00937987575108597	0.975366913812845	0.0540195039006548	0.842523653174429	-0.108292368952763
Ak1	-0.0132137201019697	0.999509748788358	0.206406732538642	0.54043363916967	0.193193012436673	0.772777649412909	-0.389708369271404	0.514711875662081	-0.183301636732762	0.986518535607493	-0.196515356834731	0.998764524901864	0.0748941741957449	0.882167284755478	-0.314814195075659	0.0940189153840198	-0.108407462537017	0.70994588839362	-0.121621182638986	0.778723398524972	0.263184214470978	0.63980976959134	0.338078388666722	0.387821111994757	-0.0516299806046814	0.878158355429809	0.154776751933961	0.626331491252525	0.141563031831991	0.738279510447955	-0.6173647531044	0.0226284062874511	0.272401530441048	0.39402475030956	-0.344963222663353	0.222625251924245	0.210004362120584	0.521018938813668	0.482405892561632	0.0751224040599109	-0.134958860542766	0.909566426876104	-0.285566668305085	0.583505797347139	-0.0755623061844996	0.87208145703293	0.196839224256548	0.633282919153404	-0.420525528847851
Ak2	-0.0507862562987958	0.999509748788358	0.143079445379301	0.54043363916967	0.0922931890805049	0.790741471026821	-0.104600463905129	0.740226699687076	0.0384789814741718	0.994195955278099	-0.0123072748246241	0.998764524901864	-0.122715537686138	0.48681456901644	-0.227316001591267	0.0805958566835613	-0.0842365562119646	0.583073511014744	-0.135022812510761	0.424957448897945	0.0202805789406388	0.965386983533077	-0.102434958745499	0.608633017193343	-0.207035422650628	0.22290443267344	-0.0639559772713277	0.744931932775208	-0.114742233570124	0.554793287037251	0.151810282384227	0.113557177432945	-0.0779970164752952	0.692266541105667	0.0738132659089323	0.627965887252282	-0.0491144305634018	0.80403508085459	-0.127111447038696	0.281599180591774	0.0246988353455308	0.96337529216839	0.034806535281827	0.899513452889603	-0.0143078952815746	0.966205840780639	-0.0923049117568686	0.656503383495296	0.0595053706273583
Ak4	-0.0206719309149395	0.999509748788358	0.0408191044788033	0.91174276203384	0.020147173563864	0.963481199825015	0.0903002534621494	0.695655632801609	0.131119357940953	0.986518535607493	0.110447427026013	0.998764524901864	-0.145351401080414	0.196963477082816	-0.055051147618264	0.668538709777648	-0.0142320431394602	0.936534534553215	-0.0349039740544	0.835499804107688	0.0846415102006272	0.718487373288599	-0.0607098908797859	0.651657032014704	0.0295903625823629	0.857516221450589	0.070409467061167	0.630831740395293	0.0497375361462269	0.747774724265721	-0.0821471426561475	0.650503393764013	-0.142765145983924	0.617347545270451	-0.224912288640071	0.250856138649158	0.191643157652693	0.311242984967	0.0488780116687698	0.800934174766129	-0.0332691309873772	0.960762495630774	-0.123997935833817	0.602459006130043	0.067645221818877	0.835401127503159	-0.0751199241650466	0.858079334819354	-0.157267066821194
Akap1	0.087206451508772	0.999509748788358	-0.0276636337669578	0.931110845310239	0.0595428177418141	0.796680548542754	0.0290378283578207	0.902662597047147	0.00137419459086321	0.998688958521285	0.0885806460996351	0.998764524901864	0.00391451078564228	0.979197876398766	0.0329523391434627	0.754454044293323	0.00528870537650526	0.976307930096277	0.0924951568852772	0.426401944951819	0.122505016165896	0.600641950180561	0.126419526951538	0.289249089925652	0.155457355309359	0.177015581777797	0.127793721542401	0.3372431618372	0.215000173051173	0.0827305477147233	-0.170397296815403	0.197586913830364	-0.18485402373517	0.380329477433256	-0.355251320550572	0.0507324994505233	0.198999572562519	0.19250685661372	0.0141455488273485	0.926131850059998	-0.156251747988053	0.590482094241306	-0.0426582937661598	0.852240337523295	0.15634127879636	0.515610277384773	-0.0285127449388093	0.94501960074125	-0.198910041754212
Akap2	-0.12722415264658	0.999509748788358	-0.103433027874753	0.915955288333668	-0.230657180521333	0.693387046112848	0.210631593761127	0.756075581085822	0.107198565886374	0.991201817096013	-0.0200255867602069	0.998764524901864	0.347736146735745	0.222612655829058	0.55836774049687	0.00955544311959888	0.454934712622118	0.100794589588051	0.327710559975536	0.104677048547549	-0.31087391665927	0.581094110279316	0.036862230076475	0.943924739303208	0.247493823837602	0.488884743203481	0.144060795962849	0.753319107435859	0.016836643316268	0.973720405703387	0.0111777336860948	0.964595531369147	0.0405349915807623	0.840177249634623	0.0517127252668562	0.864009300088882	-0.276228020873823	0.367764662239396	-0.235693029293061	0.374478995508281	-0.224515295606965	0.844682890019958	0.242213581631532	0.649076034850278	-0.0340144392422911	0.890245788113511	0.00652055233847188	0.987744521502458	0.0176982860245653
Akap3	-0.0278969141661335	0.999509748788358	-0.0170128672593292	0.942101880244577	-0.0449097814254623	0.893486322151198	0.0610420072766063	0.655060844921428	0.0440291400172775	0.986518535607493	0.0161322258511444	0.998764524901864	-0.0153037005987819	0.894098567304426	0.0457383066778245	0.575454263114562	0.0287254394184951	0.783263886372939	0.000828525252362558	0.997797565220154	-0.0424053147257994	0.780844062122842	-0.0577090153245809	0.4193932118297	0.00333299195202538	0.974411884284962	-0.0136798753073035	0.881355868687001	-0.0415767894734365	0.75708126505072	-0.0983555680036689	0.317073364091121	0.232279400259693	0.0624831074794549	0.133923832256025	0.295286075144612	-0.217334099154736	0.0805724091215808	0.0149453011049572	0.878389364757633	-0.0834102668987108	0.819905016204824	-0.0102389318591802	0.967004989725616	-0.227573031013917	0.163969054066185	0.00470636924577621	0.988996963129944	-0.0936491987578924
Akap4	-0.0490031171470345	0.999509748788358	0.0130959950613937	0.965536913191962	-0.0359071220856416	0.90246561356393	0.0244265465152689	0.918833585717576	0.0375225415766621	0.986518535607493	-0.0114805755703727	0.998764524901864	0.0405081554729873	0.659799778182399	0.064934701988256	0.465857684381903	0.0780306970496492	0.317387683349197	0.0290275799026144	0.810671656408203	-0.0534322028787098	0.73758556647101	-0.012924047405723	0.903333803988148	0.0115024991095462	0.929210040844944	0.024598494170939	0.802904155344493	-0.0244046229760959	0.838888027028968	-0.0458920075008286	0.702941738550022	0.0815529029873247	0.594100250413671	0.0356608954864953	0.820248686265178	-0.00860296572729127	0.95785399719487	0.0729499372600333	0.457669163219348	0.0270579297592054	0.959060340518607	-0.0296519387116308	0.867996164380652	-0.0382549044389206	0.83816245709702	0.0432979985484031	0.848865459908606	-0.00259400895242541
Alpl	-0.0216666711371432	0.999509748788358	0.0227927542760472	0.966130158715247	0.00112608313890432	0.998084334262955	0.102291702624091	0.809523985953278	0.125084456900138	0.986518535607493	0.103417785762995	0.998764524901864	-0.00859602787665357	0.974226138600119	0.0936956747474369	0.5203559718305	0.116488429023484	0.386366270129219	0.0948217578863415	0.575494240070869	0.00749654815993556	0.984562937715444	-0.00109947971671872	0.996048045230462	0.101192222907372	0.57907948528827	0.12398497718342	0.432895988540204	0.102318306046276	0.573742261433703	-0.343310458408827	0.0521355437613116	0.245506853616163	0.469500095659585	-0.0978036047926642	0.765875867495138	0.235171027448157	0.423697084488313	0.480677881064319	0.0221124760994025	0.137367422655494	0.823860121447368	-0.262886398601991	0.537234980427429	-0.0277153711538322	0.964142945270721	0.21779148246233	0.384692889277197	-0.125518975946497
Akp3	-0.0505240993316891	0.999509748788358	-0.0263226501671426	0.92361050389085	-0.0768467494988317	0.79774969153536	-0.0255854705754365	0.929791690727539	-0.051908120742579	0.986518535607493	-0.102432220074268	0.998764524901864	0.00753019866623343	0.958666096539533	-0.0180552719092027	0.870508128198219	-0.0443779220763452	0.66083179171253	-0.0949020214080347	0.477543743479477	0.0256431051242458	0.904502347123516	0.0331733037904791	0.791346287487774	0.00758783321504298	0.958882214140689	-0.0187348169520999	0.881952556061836	-0.0692589162837886	0.622596897404445	-0.130702212994465	0.345843790874889	-0.0846182730559877	0.682443431042598	-0.215320486050453	0.178655490416338	0.322390032120704	0.0520300130217037	0.237771759064715	0.0628233726356635	0.107069546070251	0.799435938140712	-0.191616837663793	0.537234980427429	0.130773194456911	0.588334963230297	0.0461549214009229	0.910941011769579	-0.084547291593543
Alppl2	-0.00294338106731062	0.999773836585522	-0.0017901713206815	0.99371442479497	-0.00473355238799236	0.990329411139729	0.0219804916406471	0.931425836405277	0.0201903203199661	0.995815847401992	0.0172469392526552	0.998764524901864	0.0457514531197008	0.680997311377232	0.0677319447603476	0.486557756306422	0.0659417734396665	0.58878314415152	0.0629983923723556	0.667775658348534	-0.0688783942093135	0.719670770414618	-0.0231269410896132	0.841999815759257	-0.00114644944896556	0.994466100264657	-0.00293662076964707	0.984152698430472	-0.00588000183695749	0.974560701982239	-0.0465490188539143	0.731401121521847	0.0156461057743043	0.937615826708973	-0.0309029130796107	0.861746790634328	0.014158317707027	0.925887393801832	0.0298044234813313	0.799476531323214	-0.0167445953725835	0.977699755920892	-0.0344433679302877	0.859829238249238	-0.0202850502232603	0.925304993859653	-0.00463894444895635	0.990281347894557	-0.0511879633028708
Akt1	-0.0208451189403916	0.999509748788358	-0.0355055785058431	0.927314829240374	-0.056350697446235	0.907885847648251	0.0339830587443986	0.936780253608812	-0.00152251976144469	0.998688958521285	-0.022367638701837	0.998764524901864	0.252893019685938	0.038481371590542	0.286876078430336	0.0142168641392013	0.251370499924493	0.0117816678961545	0.230525380984101	0.0716286021778604	-0.299420090225056	0.334444383922143	-0.0465270705391187	0.797429701053766	-0.0125440117947206	0.955979999261816	-0.0480495903005639	0.770558079830986	-0.0688947092409553	0.715194061551465	0.371987121886683	0.106687610739053	-0.177845753599272	0.670933410582967	0.194141368287409	0.616795570273511	-0.123092246959344	0.765468996567519	-0.300938000558617	0.144198369523375	0.0710491213280655	0.959060340518607	0.159934126691135	0.668251375690392	0.0368418797317922	0.95578114427124	-0.14100387386748	0.590290091542497	0.230983248019201
Akt2	0.0521443011195027	0.999509748788358	0.0479269701378121	0.922669134652541	0.100071271257314	0.81827489855247	-0.0901570483755607	0.806772838691834	-0.0422300782377494	0.990041553616775	0.00991422288175313	0.998764524901864	0.103233689617461	0.456488319039153	0.0130766412419006	0.949878249609016	0.0610036113797123	0.67779260465737	0.113147912499214	0.440324174122954	-0.0533152055646647	0.852864939313755	0.0499184840527961	0.784514456375522	-0.0402385643227649	0.859767250487903	0.00768840581504682	0.97104445747873	0.0598327069345489	0.759622503938232	0.237345114136628	0.149390785415314	-0.286582081866996	0.13219304568245	-0.049236967730367	0.84180205957465	0.0811169971941203	0.608719819254139	-0.205465084672875	0.0653276770230308	0.0318800294637554	0.96674831311685	0.0381399119175395	0.89270036855642	0.119256909111662	0.650410664873461	-0.167325172755334	0.500541792077168	0.0700199413812953
Alas1	0.130595946081731	0.999509748788358	-0.0782495498836236	0.861595768466506	0.0523463961981066	0.949942168207324	-0.102131241051918	0.708542127747789	-0.180380790935541	0.986518535607493	-0.0497848448538117	0.998764524901864	0.295093151936707	0.0502308764667272	0.192961910884789	0.0999299180401222	0.114712361001166	0.581236981552674	0.245308307082895	0.32630343729331	0.0942564447735363	0.861139237719232	0.389349596710244	0.135986377594304	0.287218355658326	0.260842874178431	0.208968805774703	0.491219253774646	0.339564751856433	0.29056368115061	-0.168466969787521	0.416138826985408	-0.126420038505228	0.710591307307086	-0.294887008292749	0.303418890241303	0.587569264739489	0.0958758229728401	0.461149226234262	0.0670968951734457	0.29268225644674	0.727425797179615	-0.249836938261613	0.627491118665107	0.337732326477877	0.363615344471425	0.211312287972648	0.548890595232829	0.0428453181851253
Alas2	-0.411012324262959	0.999509748788358	0.788387773587086	0.54043363916967	0.377375449324127	0.865009928914913	-0.306481927449622	0.87637833974703	0.481905846137465	0.986518535607493	0.0708935218745059	0.998764524901864	0.496870958124778	0.500218516838605	0.190389030675158	0.815097525758129	0.978776804262244	0.0710782251314113	0.567764479999285	0.459784598540055	-0.661500974052966	0.641244748296183	-0.164630015928186	0.874906496188082	-0.471111943377808	0.617217734768328	0.317275830209279	0.71730953379896	-0.0937364940536799	0.937382184103332	1.38512453953562	0.0158837911856434	-0.4540537737984	0.625184162275202	0.931070765737224	0.136525939784747	-0.407177166692985	0.744379053955162	-0.861230940491386	0.353955274786943	0.52389359904424	0.867659274635139	-0.479284585553605	0.81808328707966	-0.88646175224659	0.405961119310328	-1.34051552604499	0.205051804394286	0.0446090134906335
Alb	-0.00109850319931892	0.999773836585522	-0.184082036416501	0.601860217689481	-0.18518053961582	0.678216148570226	0.0554843867459335	0.818989612845522	-0.128597649670567	0.986518535607493	-0.129696152869886	0.998764524901864	0.00288765576229266	0.989159636226872	0.0583720425082259	0.740184091432794	-0.125709993908275	0.601654584208509	-0.126808497107593	0.649771978070763	-0.0493517414916959	0.906122808540322	-0.046464085729403	0.795545726492109	0.00902030101653045	0.969614106990897	-0.17506173539997	0.407609226494543	-0.176160238599289	0.443078796868386	-0.150635994555334	0.40853205993323	0.311832158790368	0.663479260327805	0.161196164235034	0.806859215942573	-0.523269569006888	0.386974581591209	-0.211437410216521	0.311092720701049	-0.362073404771853	0.590482094241306	0.647298106011502	0.542174179365439	0.124028537004616	0.932810523880453	0.435860695794982	0.571585954705019	0.285224701239649
Alcam	-0.0917452583607375	0.999509748788358	-0.020066557085745	0.977298433980697	-0.111811815446483	0.836606489892642	0.0135196747215581	0.986386672468078	-0.00654688236418641	0.99802547125153	-0.0982921407249247	0.998764524901864	0.249214765750073	0.296490920218708	0.26273444047163	0.0730647773654056	0.242667883385886	0.196118008846458	0.150922625025148	0.48495594146189	-0.336150082350988	0.450349980842988	-0.0869353166009152	0.789677728995138	-0.0734156418793574	0.785755410784796	-0.093482198965101	0.750882978404968	-0.18522745732584	0.473649108422583	0.170576429409998	0.345010938730908	-0.0868734216179942	0.636285506387469	0.0837030077920048	0.724248897404332	-0.1996739865651	0.25836526262059	-0.286547408183095	0.0654263133876124	-0.115970978773096	0.88673638636749	0.161428082745969	0.646928119630858	-0.03824590381913	0.913235146002076	-0.125119325437123	0.690140063338026	0.0454571039728732
Abcd1	-0.0196123187473752	0.999509748788358	0.0126669446662693	0.977279348452183	-0.00694537408110577	0.989261195892654	0.0764855278944664	0.765182398556192	0.0891524725607356	0.986518535607493	0.0695401538133605	0.998764524901864	-0.0270602235661004	0.886627438040744	0.0494253043283656	0.725126385164253	0.0620922489946348	0.707938124212072	0.0424799302472602	0.858578883340689	0.0726733593348136	0.815093484273367	0.0456131357687127	0.803052516781252	0.122098663663179	0.424298881125989	0.134765608329448	0.40457003314157	0.115153289582073	0.550768570115531	0.141095870695111	0.404760072016569	-0.00427590234767432	0.990687257128023	0.136819968347435	0.552953177245579	-0.0871148933079825	0.766911965532655	-0.091390795655657	0.679924938533985	0.0497050750394534	0.96122098458271	-0.0678917758790505	0.875491905157026	-0.155006669187031	0.603860612276217	-0.159282571534706	0.576830457489645	-0.0181867008395967
Aldh1a1	0.0453479927714007	0.999509748788358	0.0999006323102741	0.704788744094099	0.145248625081675	0.599854629803828	-0.205178413273251	0.367666011960321	-0.105277780962976	0.986518535607493	-0.0599297881915742	0.998764524901864	0.114821360243158	0.394639319320713	-0.090357053030093	0.396107636207794	0.00954357928018011	0.958983931228606	0.0548915720515824	0.721575343114652	0.0461836428025979	0.822468252869555	0.161005003045756	0.172590255085659	-0.0441734102274944	0.709166839276077	0.0557272220827796	0.684296968354619	0.101075214854181	0.377661425161722	-0.0585043969484063	0.616075373850795	-0.13160036382683	0.534459385891007	-0.190104760775236	0.328437226028934	0.27650720275735	0.173534470489259	0.144906838930522	0.174451617010118	0.08640244198212	0.866214763258759	-0.100463478832638	0.646928119630858	0.176043723924714	0.481400100685319	0.044443360097886	0.801870162786007	-0.0140610368505216
Aldh2	-0.0428204941094271	0.999509748788358	-0.0120424372754865	0.966045848819375	-0.054862931384914	0.805046610707608	-0.0669490641917792	0.681114987020541	-0.078991501467266	0.986518535607493	-0.121811995576694	0.998764524901864	-0.019630292403926	0.850023423614978	-0.0865793565957045	0.214746798701491	-0.0986217938711913	0.174473940354181	-0.14144228798062	0.0970674572153049	0.0367045854143412	0.822347332578149	0.017074293010416	0.878338323269797	-0.0498747711813634	0.604262947254581	-0.0619172084568493	0.49679018408355	-0.104737702566277	0.261794245081226	0.0897375648958557	0.337321909380206	-0.156262945958876	0.32084802740059	-0.066525381063021	0.627560176460243	0.15564473641986	0.326885827682861	-0.00061820953901525	0.997027310467575	0.0891193553568421	0.826775597439234	-0.0185370226838769	0.955860782088289	0.137107713735984	0.50086843406885	-0.0191552322228917	0.957637928629636	0.0705823326729647
Aldh3a1	0.336252738372988	0.999509748788358	0.61788129120132	0.648242373122566	0.954134029574307	0.595117989951586	-1.07458459845686	0.417908801056252	-0.456703307255541	0.986518535607493	-0.120450568882554	0.998764524901864	0.593644387031352	0.4429220777641	-0.48094021142551	0.46460279114292	0.13694107977581	0.882581448554831	0.473193818148797	0.602189975278984	0.014726557273425	0.994085236170686	0.608370944304776	0.418573279422152	-0.466213654152086	0.527876908529626	0.151667637049235	0.861848706719839	0.487920375422222	0.562479478914064	0.245391782247184	0.578776747747327	-0.444559484983959	0.60883363693762	-0.199167702736775	0.838530428830845	0.998832441044817	0.225849727512757	0.554272956060859	0.175090794570431	0.799664738308043	0.614913096032186	-0.457094421425166	0.612142494596901	0.541738019619651	0.61373937117485	0.0971785346356915	0.870797904644939	0.342570316882876
Aldh3a2	0.0762103754156086	0.999509748788358	-0.0746727674414033	0.712900320077136	0.00153760797420519	0.99656623110762	0.0506855654623622	0.841611146875201	-0.0239872019790414	0.995815847401992	0.0522231734365689	0.998764524901864	-0.0681656584064018	0.580048926431475	-0.0174800929440386	0.886271097326228	-0.0921528603854422	0.351602398394743	-0.0159424849698319	0.910667097598219	0.00377609461161441	0.990572766057238	-0.0643895637947869	0.592763442040401	-0.0137039983324237	0.922532968091306	-0.0883767657738272	0.385144128202285	-0.0121663903582179	0.930713782679233	-0.0477153233852421	0.64283065000342	0.0246391719331099	0.920524165628151	-0.0230761514521324	0.908652154707376	0.0191612414682858	0.930603288310778	0.0438004134013971	0.6996677839447	-0.00391490998384239	0.995291666406056	-0.0102749707809071	0.971057637502814	0.00888627068737951	0.979485931787425	0.0335254426204902	0.902079782256014	-0.0141898807647512
Aldoa	-0.020981334681059	0.999509748788358	0.171347370636311	0.293617272193667	0.150366035955253	0.461822485388589	-0.102925228789929	0.642549763354674	0.0684221418463818	0.986518535607493	0.0474408071653237	0.998764524901864	-0.0588170586876865	0.678630543440804	-0.161742287477617	0.0218761998533614	0.00960508315869496	0.948098808068633	-0.0113762515223641	0.940805250176012	0.149177730619754	0.471986752282453	0.0903606719320675	0.511053957166377	-0.0125645568578622	0.924016119522592	0.158782813778449	0.153716402915076	0.137801479097392	0.19786806462189	-0.0711774486510186	0.442492168389688	0.268889609228934	0.0501078706328692	0.197712160577913	0.110855224347719	-0.10838302153319	0.431186564075658	0.160506587695743	0.123984887072151	0.0893291390447259	0.819024447010467	-0.0590877193006742	0.785782919480561	-0.167470740833864	0.271205063685778	0.101418868395072	0.496268614064486	0.0302414197440497
Aldoc	-0.0133000110568911	0.999509748788358	-0.0262079388747541	0.966130158715247	-0.0395079499316452	0.960099282249135	-0.0713042441565853	0.872598567728666	-0.0975121830313391	0.986518535607493	-0.11081219408823	0.998764524901864	-0.102965593559965	0.602888440899	-0.174269837716551	0.296121379266716	-0.200477776591304	0.242342325426557	-0.213777787648195	0.305411985979843	-0.0100953903532102	0.980536692761363	-0.113060983913176	0.491278359208758	-0.184365228069762	0.25277810535367	-0.210573166944515	0.163401412771511	-0.223873178001406	0.203177744115245	-0.0515167129809623	0.817308616466244	-5.3734543655648e-05	0.999735004289642	-0.0515704475246189	0.852311608801423	-0.0522577526227458	0.799865209271702	-0.0523114871664004	0.770830480537122	-0.103828200147363	0.912741568597275	-0.0833066139135353	0.768246691604891	-0.135564366536281	0.447775632618911	-0.135618101079937	0.529062498396628	-0.187134814060898
Alk	-0.0597854609059664	0.999509748788358	0.0217022622826248	0.921096459120538	-0.0380831986233422	0.865025920158262	0.068249252084582	0.668695344955331	0.0899515143672063	0.986518535607493	0.0301660534612401	0.998764524901864	-0.0524957429968431	0.631212056308312	0.0157535090877391	0.872145421327398	0.0374557713703633	0.726554662835341	-0.0223296895356028	0.875751923143162	-0.0885712288792041	0.577307344200334	-0.141066971876047	0.101033349408325	-0.0728177197914652	0.310655846233042	-0.0511154575088405	0.565387403409479	-0.110900918414807	0.188199090690927	-0.0702895142031294	0.543865112606465	0.0354386876980132	0.849351167365195	-0.0348508265051163	0.853319777078641	0.052789162398117	0.765754178594159	0.0882278500961289	0.435968197251503	0.0179383358930011	0.979326734268572	-0.0194192522204891	0.948177826574609	0.0333699101776275	0.898584891436229	0.0688085978756402	0.736971117001454	-0.0014809163274885
Alox12	0.0322146865762097	0.999509748788358	0.0452876390665356	0.91174276203384	0.0775023256427448	0.857459049390606	0.249671725977014	0.367579791302406	0.29495936504355	0.846032650971487	0.327174051619759	0.885829385093087	-0.121502552764154	0.640106723082187	0.128169173212859	0.527841930779411	0.173456812279395	0.447896622829196	0.205671498855605	0.411019590360628	0.0496215878072754	0.925193157713883	-0.0718809649568798	0.742788295822593	0.177790761020135	0.284336522085364	0.22307840008667	0.19747700792281	0.255293086662879	0.167322468593078	-0.0841832479384829	0.494390854489651	0.111067199208956	0.679841448146148	0.0268839512704729	0.913178488454521	0.137049897731404	0.712568171209682	0.24811709694036	0.354286427879875	0.163933849001879	0.862021769645064	-0.0473199112966189	0.942961427431121	0.0897299864347854	0.781251671577237	0.200797185643741	0.368005118698464	0.116613937705259
Alox12e	-0.139771496602091	0.999509748788358	0.0890639757335275	0.706408553787937	-0.0507075208685631	0.875718220291345	0.00924196918769372	0.982482030369999	0.0983059449212215	0.986518535607493	-0.0414655516808691	0.998764524901864	-0.087720795185942	0.542941005893332	-0.0784788259982478	0.506261300526345	0.01058514973528	0.948480543330476	-0.129186346866811	0.272277967247342	0.0388004457670184	0.891357678486103	-0.0489203494189229	0.769574275476751	-0.0396783802312291	0.808596855772779	0.0493855955022987	0.747721999203097	-0.0903859010997919	0.512867474675101	-0.0650870572452532	0.617561437141237	0.0202816163384309	0.946434191160867	-0.0448054409068228	0.857483189759997	0.13091567254043	0.574497745482141	0.151197288878861	0.278014363552831	0.0861102316336086	0.894648072498424	-0.047262058972378	0.886151874597947	0.0836536135680533	0.790610321699106	0.103935229906485	0.604483733893299	0.0388481726612305
Alox12b	-0.0015494949507458	0.999773836585522	-0.053884839002285	0.853261967894206	-0.0554343339530308	0.847455789239078	0.0836729227669061	0.688839940207321	0.0297880837646212	0.987873268530164	0.0282385888138753	0.998764524901864	-0.0662814502375319	0.417295939462398	0.0173914725293746	0.889879442804851	-0.0364933664729103	0.707938124212072	-0.0380428614236561	0.686639171097511	0.064435708892336	0.685167971398855	-0.00184574134519613	0.988897960043444	0.0818271814217109	0.483706510336524	0.027942342419426	0.81305524544331	0.0263928474686801	0.824582421462347	-0.11158215246225	0.337467138671811	0.162995193941812	0.27831510804228	0.0514130414795626	0.682126644838552	-0.112066281503379	0.316083354962302	0.0509289124384333	0.69374597710697	-0.0606532400238163	0.880274925051538	-0.0491908553468975	0.801785566182702	-0.161257136850276	0.251018520421768	0.00173805709153688	0.997364077688999	-0.109844095370714
Alox15	-0.273317943073034	0.999509748788358	0.494199360081638	0.265528676646993	0.220881417008605	0.63242863718366	-0.234437028576025	0.556793776255454	0.259762331505613	0.986518535607493	-0.0135556115674205	0.998764524901864	-0.469901353857326	0.0104864984238354	-0.704338382433351	0.000354753694622331	-0.210139022351712	0.268213166037504	-0.483456965424746	0.0054712395474147	0.532990682913002	0.403008628131852	0.0630893290556753	0.880498780260899	-0.17134769952035	0.639410484924933	0.322851660561289	0.351779253653053	0.0495337174882546	0.916553035949946	0.0899393111147147	0.674005673310534	-0.29644279676075	0.309729757949293	-0.206503485646036	0.322681604787468	0.14420665000272	0.527603223903709	-0.152236146758031	0.486913275066541	-0.0622968356433144	0.938486607418965	-0.0390923192268069	0.915858111804381	0.105114330775913	0.723758154541963	-0.191328465984837	0.599683220203911	-0.101389154870122
Alox8	-0.0653943458107776	0.999509748788358	-0.0218034565590988	0.955619329061001	-0.0871978023698763	0.702720411362013	0.150012377017712	0.514395447918846	0.128208920458613	0.986518535607493	0.062814574647836	0.998764524901864	-0.0987692620330482	0.529839745510528	0.0512431149846638	0.680285153064878	0.0294396584255643	0.870353581346462	-0.0359546873852123	0.83800003544507	0.0505675544715125	0.84106045656356	-0.0482017075615363	0.758634656106982	0.101810669456176	0.350541793601874	0.0800072128970766	0.555057795201751	0.0146128670863	0.927801037704664	-0.0885036727109224	0.502531037056194	0.12935799191111	0.491736256846179	0.0408543192001882	0.794541290438845	-0.0928486796303704	0.51988216218087	0.0365093122807409	0.821665334814067	-0.0519943604301822	0.915880201262428	-0.102991295168535	0.649852064836937	-0.195839974798906	0.281302519318017	-0.0664819828877944	0.838132070382861	-0.154985655598717
Alox5	-0.0905697314147565	0.999509748788358	0.134158874223729	0.617029451541812	0.0435891428089721	0.887377187187857	-0.00680066207416017	0.984667000143845	0.127358212149568	0.986518535607493	0.0367884807348114	0.998764524901864	-0.430725122971461	0.0173313132716662	-0.437525785045621	0.00626498969408982	-0.303366910821892	0.0994392099928915	-0.393936642236649	0.0294654538311432	0.0997311908133783	0.785007634697647	-0.330993932158082	0.0317438900987071	-0.337794594232242	0.0233270642424835	-0.203635720008514	0.210469353289366	-0.294205451423271	0.044492717328982	0.209654328202635	0.159269650197433	0.0899620051866068	0.738632929460607	0.299616333389242	0.0662851809492148	-0.364899335673802	0.0751698677491285	-0.274937330487195	0.114029380717891	-0.0652830022845608	0.902568252973407	0.0390461078080267	0.915107839779224	-0.325853227865775	0.194251941622218	-0.235891222679169	0.461893334841204	-0.0262368944765341
Alox5ap	-0.0214720795606525	0.999509748788358	0.169837945114942	0.681751054617544	0.148365865554291	0.692441323421118	0.0744190078399438	0.846341343645631	0.244256952954886	0.986518535607493	0.222784873394234	0.998764524901864	-0.71277854016849	0.000228818695138008	-0.638359532328548	0.000420503225302942	-0.468521587213605	0.0124811935159481	-0.489993666774257	0.0032862735545539	0.11029145983525	0.73377528513298	-0.60248708033324	0.0121289013611581	-0.528068072493297	0.0173447689304311	-0.358230127378355	0.0907128047881157	-0.379702206939007	0.0447689149748695	0.646611437082826	0.0159292940439373	-0.0295283562854572	0.966529959885071	0.61708308079737	0.141351426667411	-0.317926986978061	0.452594667006703	-0.347455343263518	0.0863219703182046	0.299156093819312	0.627431401135496	0.280108326475218	0.537234980427429	-0.0378186605028419	0.966205840780639	-0.0673470167882983	0.893696688654791	0.579264420294529
Gfer	0.0919961766887136	0.999509748788358	-0.0221727086067317	0.925123161431591	0.0698234680819823	0.726598993107038	0.0410238834447837	0.767378250651211	0.0188511748380516	0.995815847401992	0.110847351526766	0.998764524901864	-0.152797752894056	0.0397338753463141	-0.111773869449271	0.0997295990481187	-0.133946578056004	0.103663572022739	-0.0419504013672891	0.725890809091952	-0.0014593712101036	0.996523374945257	-0.154257124104159	0.0775914709874864	-0.113233240659375	0.194454597981657	-0.135405949266107	0.149413109031875	-0.0434097725773923	0.72850502775694	0.0668073123579855	0.620817946457652	0.10796818992929	0.525361968366978	0.174775502287275	0.281009844901433	-0.167260028807591	0.21929618371869	-0.0592918388783016	0.569949539103504	0.00751547347968576	0.99192461203748	0.0073920177743992	0.973052694032655	-0.159868011033191	0.370024855057043	-0.0518998211039014	0.821818632729173	0.0149074912540847
Alx3	0.00944150958057263	0.999509748788358	-0.0827595750397205	0.621096893566828	-0.0733180654591477	0.79774969153536	0.141681421276223	0.40659330645849	0.0589218462365034	0.986518535607493	0.0683633558170758	0.998764524901864	-0.184876546237899	0.0588677837826235	-0.043195124961675	0.665171310965685	-0.125954700001395	0.139117413730544	-0.116513190420823	0.35997353441049	0.112112747665475	0.565129348350796	-0.0727637985724235	0.519856960333713	0.0689176227037998	0.530026585843691	-0.01384195233592	0.914789808491329	-0.00440044275534811	0.981801991443496	0.0353163385187632	0.770759539467419	-0.178717905425751	0.241758643092981	-0.143401566906988	0.290496078391351	0.106316359253667	0.413718296711976	-0.0724015461720843	0.48732224290515	-0.0370852076533204	0.941760756667023	-0.0654263797207269	0.720830534400551	0.0408899795329399	0.847851988377056	-0.137827925892811	0.421830941574491	-0.102511587374048
Alx4	-0.0800949118356611	0.999509748788358	-0.0462461153298931	0.847913715462543	-0.126341027165555	0.567887616467385	0.172707739720909	0.276453536314551	0.126461624391016	0.986518535607493	0.0463667125553545	0.998764524901864	-0.0279018499991559	0.861020218130159	0.144805889721752	0.109406908531423	0.0985597743918594	0.426817763250836	0.0184648625561979	0.918430276961324	-0.086190905187116	0.748905349284766	-0.114092755186273	0.414017390647411	0.0586149845346355	0.675775833025367	0.0123688692047428	0.947288068754664	-0.0677260426309188	0.67541779158823	-0.0352630203505474	0.859959907512632	-0.207629265165227	0.351216347236888	-0.242892285515775	0.179063247678648	0.19720758418076	0.241387278255253	-0.0104216809844663	0.962501473323079	-0.0456847013350138	0.957565360839313	-0.000860188631108939	0.997556250553682	0.196347395549652	0.346656784362802	-0.0112818696155745	0.985202435185091	-0.0465448899661236
Ambn	0.0369756575135169	0.999509748788358	-0.052232922481506	0.831481166709594	-0.0152572649679883	0.965533098974981	0.00358100262197049	0.990663525279028	-0.048651919859535	0.986518535607493	-0.0116762623460181	0.998764524901864	0.0223695344695901	0.869549742944078	0.0259505370915609	0.807139925255565	-0.0262823853899451	0.856720683961647	0.0106932721235722	0.955488152605104	0.0415898986330555	0.811799766837923	0.0639594331026453	0.459515513757049	0.0675404357246161	0.375871713282701	0.0153075132431106	0.900271256247177	0.0522831707566279	0.6451437669659	-0.0861723106074824	0.41165413278745	0.0505007495896634	0.767416491720658	-0.0356715610178198	0.840632466811942	0.0598389013450409	0.673473269713937	0.110339650934704	0.172547897429595	0.0241673403272224	0.96337529216839	-0.054591662731111	0.747062357767702	0.00524723861393026	0.985135242612018	0.0557479882035935	0.750427230896826	-0.0304243224038897
Ambp	-0.0499610124328173	0.999509748788358	0.0986359008259272	0.826083584789664	0.0486748883931096	0.924186559972297	-0.0927531756666025	0.738355704925565	0.00588272515932445	0.99802547125153	-0.0440782872734936	0.998764524901864	0.0538400774501819	0.651377084458862	-0.0389130982164206	0.80537492104915	0.0597228026095063	0.747209398430603	0.00976179017668866	0.96404842039434	-0.0342061979013651	0.874524326099334	0.019633879548817	0.87918062099841	-0.0731192961177855	0.628369986582989	0.0255166047081414	0.896576567750015	-0.0244444077246767	0.886910657455157	-0.0695662256094505	0.567887728441316	0.214940142465228	0.380670098960861	0.145373916855778	0.502733207970137	-0.1816069763972	0.488531296495012	0.0333331660680285	0.872324919911301	-0.0362330595414214	0.963776849416703	0.0241417432117641	0.954498366232096	-0.157465233185436	0.608791565731559	0.057474909279794	0.82498878926679	-0.0120913163296577
Amelx	-0.00897672314551144	0.999509748788358	-0.0814189230199411	0.746617786025393	-0.090395646165453	0.746580900314586	0.0899955668869833	0.681604898698523	0.00857664386704191	0.99802547125153	-0.000400079278469039	0.999897490028945	-0.0525384949425653	0.593466405349956	0.0374570719444184	0.743373605042418	-0.043961851075523	0.683345909368167	-0.0529385742210348	0.656997958036105	-0.0547017895129547	0.773376604825726	-0.10724028445552	0.316007600210238	-0.017244717568537	0.916108439020901	-0.0986636405884784	0.384826343425351	-0.107640363733989	0.358241053402513	-0.0406246212105393	0.678805791971255	0.144206758125686	0.366307198100112	0.103582136915146	0.479718427057214	-0.114062193044528	0.452167540444496	0.0301445650811576	0.785783894260033	-0.0104800561293812	0.983711146905739	-0.0536347787562769	0.81808328707966	-0.167696971800804	0.40636027706056	-0.0234902136751197	0.933812695625856	-0.0641148348856589
Amh	-0.158624330384028	0.999509748788358	0.0246944165442438	0.952098063100163	-0.133929913839784	0.678216148570226	0.0120208523451035	0.973017088171198	0.0367152688893478	0.98979300485772	-0.12190906149468	0.998764524901864	-0.0197819470395111	0.906468427607012	-0.00776109469440744	0.962539772155544	0.016933321849836	0.925147826038379	-0.141691008534192	0.366277767767765	-0.0983850130965396	0.672244582700873	-0.11816696013605	0.330233044253634	-0.106146107790947	0.399662934496873	-0.0814516912467031	0.554827424941489	-0.240076021630731	0.0939936267239101	-0.0474815688056196	0.697109352312892	0.0467737336119601	0.783676247982099	-0.000707835193658739	0.997008942933917	0.00292897778515398	0.987424972329556	0.0497027113971141	0.600171966232863	0.00222114259149614	0.996749063145112	0.0566944804322461	0.737896017034803	0.0596234582173997	0.751522414530169	0.10639719182936	0.484132733764706	0.0589156230237415
Ampd3	0.0187471624284691	0.999509748788358	-0.225304755411561	0.643201572089834	-0.206557592983092	0.669681061850624	0.250295474491543	0.372793657098549	0.0249907190799816	0.99802547125153	0.0437378815084508	0.998764524901864	-0.114974464701003	0.58921801794568	0.13532100979054	0.50525584918952	-0.0899837456210217	0.790596111334537	-0.0712365831925516	0.835499804107688	-0.0583587779496215	0.889626654658497	-0.173333242650624	0.242141901478874	0.0769622318409192	0.691969072727295	-0.148342523570642	0.561446228275846	-0.129595361142172	0.566174335765311	0.371274884238317	0.11143683410988	-0.0720721629253965	0.848160145898905	0.299202721312921	0.294327826411431	-0.0364381062029524	0.942023726490301	-0.108510269128348	0.754150287595104	0.26276461510997	0.815548789759078	0.187271669534039	0.796514756148752	0.150833563331088	0.756291889977109	0.0787614004056922	0.910941011769579	0.450036284644009
Mat1a	-0.14094977239993	0.999509748788358	0.218392909742009	0.542194893212565	0.0774431373420792	0.905822523220553	-0.255466603295581	0.474311687866156	-0.0370736935535718	0.995815847401992	-0.178023465953502	0.998764524901864	0.135331055163582	0.467775154308633	-0.120135548131998	0.526975686942152	0.09825736161001	0.601540699246394	-0.0426924107899194	0.877617392853306	-0.11999035000883	0.668685606524379	0.0153407051547525	0.945786190179539	-0.240125898140828	0.171791708485457	-0.0217329883988193	0.91397598478546	-0.162682760798749	0.345406708370089	0.162348451354711	0.626941995301162	-0.0231650742872848	0.958219034525349	0.139183377067426	0.738557787107942	0.289848686100717	0.389067550943081	0.266683611813433	0.350993024626842	0.429032063168146	0.698603407265222	-0.187934272087681	0.745167506919353	0.101914414013038	0.807504975526654	0.0787493397257532	0.893370555997256	0.241097791080465
Amy1	0.132170241705734	0.999509748788358	0.176116735984604	0.875394852072226	0.308286977690338	0.734076144369081	-0.270720680644324	0.807413935274126	-0.0946039446597205	0.996690990519336	0.0375662970460131	0.998764524901864	-0.116993166445385	0.866928237489604	-0.387713847089709	0.219773861849305	-0.211597111105105	0.675735446500473	-0.0794268693993714	0.895640289125174	0.634305693954219	0.468223251980306	0.517312527508835	0.356428369120317	0.246591846864511	0.592782705558926	0.422708582849115	0.397198339678803	0.554878824554848	0.223949488314219	-0.704464515018666	0.0147344229470924	0.141521284267291	0.746274326884261	-0.562943230751375	0.0399536239925326	0.418236008738232	0.299763673456305	0.559757293005523	0.124600313892445	-0.144707222013144	0.913651536791826	-0.104708560117523	0.895250055259028	0.313527448620708	0.44849361726885	0.455048732888	0.354928664023187	-0.249415782130666
Ang	0.0716316748867634	0.999509748788358	0.0317674881748636	0.950951671810263	0.103399163061627	0.786012554689957	-0.0116790813408046	0.974658971469443	0.0200884068340586	0.996690990519336	0.0917200817208221	0.998764524901864	-0.219258177733118	0.0459646996883468	-0.230937259073923	0.0595591031399645	-0.19916977089906	0.149075856049829	-0.127538096012296	0.447481988988624	-0.120897280698259	0.743019258439578	-0.340155458431377	0.0698753548989274	-0.351834539772181	0.0811674223376118	-0.320067051597319	0.112791273151344	-0.248435376710554	0.237154700099574	0.173139948863748	0.435879027212237	0.097728589019715	0.648471552067978	0.270868537883463	0.317085856599768	-0.321788297097826	0.188168066837917	-0.224059708078109	0.221489993938069	-0.0509197592143598	0.967824671010543	0.0884839407650006	0.828993585244547	-0.233304356332822	0.308828723916631	-0.135575767313108	0.519421174994948	0.0375641815506395
Ang2	0.0985496268084677	0.999509748788358	-0.042994907782818	0.851924004571834	0.0555547190256502	0.782994276912174	-0.00965828382184825	0.968018317722809	-0.0526531916046662	0.986518535607493	0.0458964352038015	0.998764524901864	-0.00349659291883419	0.983850176840025	-0.0131548767406818	0.936787132482198	-0.0561497845234997	0.717267168604694	0.0423998422849676	0.815147279336455	-0.0311402304227087	0.909948719654575	-0.0346368233415424	0.676632879554101	-0.0442951071633899	0.626298270294138	-0.0872900149462079	0.305222500067359	0.0112596118622594	0.923914101207672	-0.0082719632831908	0.952369877626196	0.153325045176394	0.398645386367275	0.145053081893203	0.262304925834515	-0.150726407893919	0.306713009245102	0.00259863728247477	0.988446328268916	-0.00567332600071564	0.993764387119416	-0.0377596322761827	0.885985646607717	-0.188486040170101	0.319638071957598	-0.0351609949937074	0.925710400372536	-0.0434329582768982
Ank	-0.0929569159762089	0.999509748788358	0.169511437071	0.481648993815613	0.0765545210947926	0.889982062515286	-0.130705340788439	0.644095558196801	0.0388060962825609	0.995815847401992	-0.0541508196936464	0.998764524901864	-0.0988037769721574	0.57191968446235	-0.229509117760597	0.0224012156078924	-0.0599976806895979	0.731748563094245	-0.152954596665804	0.49311348668539	-0.0204369461322748	0.963835245660479	-0.119240723104432	0.567303799439422	-0.249946063892872	0.119185666909143	-0.0804346268218727	0.713831426598645	-0.17339154279808	0.468432043202466	0.291637892153461	0.139843274531453	0.123657718108599	0.455206608469957	0.415295610262059	0.0640445740049055	-0.203457889891223	0.152299392275024	-0.0798001717826237	0.603865155925611	0.211837720370839	0.744724546698778	0.0630925216511491	0.802073392347572	-0.140365368240074	0.316325934243472	-0.0167076501314754	0.966638093270105	0.274930242021985
Ank1	0.0358378086224469	0.999509748788358	0.199332473288761	0.350998096422737	0.235170281911208	0.579475777372772	-0.29879367781524	0.386697386886096	-0.0994612045264791	0.986518535607493	-0.0636233959040322	0.998764524901864	-0.000781037376164168	0.997337483223254	-0.299574715191404	0.0134363988724077	-0.100242241902643	0.522763980170367	-0.0644044332801962	0.812833009253623	-0.0327736285421693	0.948912537504647	-0.0335546659183332	0.920568904456138	-0.332348343733573	0.0894185830340357	-0.133015870444812	0.555057795201751	-0.0971780618223651	0.745935367583223	-0.297699076586126	0.0676635010790956	0.179843932493434	0.38063455887925	-0.117855144092693	0.563876334676496	0.105381839935887	0.546706815555589	0.285225772429321	0.0469666953899387	-0.0124733041568044	0.986783772358264	-0.137496604076922	0.591093371370292	-0.0321147641410341	0.925304993859653	0.1477291683524	0.566116596032173	-0.149969908233726
Ank3	0.0227663292940184	0.999509748788358	-0.0645127049533447	0.905955047088497	-0.0417463756593259	0.939571723872821	-0.032364609840777	0.956336063211313	-0.0968773147941218	0.986518535607493	-0.0741109855001039	0.998764524901864	0.22233840608893	0.335100012590511	0.189973796248153	0.262224690445507	0.125461091294809	0.625513771146016	0.148227420588827	0.519694211896628	-0.167677404202656	0.613436237465244	0.0546610018862745	0.796392397665793	0.0222963920454968	0.896786663781277	-0.0422163129078475	0.849752895203823	-0.0194499836138292	0.925081705619173	0.143545569258229	0.397550941874419	-0.00970455479952761	0.982340289307976	0.133841014458701	0.588835807395994	0.0883745166551609	0.749627510853916	0.0786699618556329	0.684500762957853	0.222215531113863	0.614913096032186	-0.000370858315865144	0.998872055720865	0.0880036583392965	0.810947041836071	0.0782991035397696	0.831626001133773	0.221844672797997
Ankfy1	0.0777869107883114	0.999509748788358	-0.129934189452543	0.2917282200839	-0.0521472786642311	0.81346687896576	0.0470924122647859	0.795515840130642	-0.082841777187756	0.986518535607493	-0.00505486639944489	0.998764524901864	0.0530551141578363	0.627601959442951	0.100147526422622	0.165974985640847	-0.0297866630299198	0.770800292652619	0.0480002477583914	0.699806876370999	0.064740102304077	0.71860064323597	0.117795216461913	0.231366047003329	0.164887628726698	0.0596341493630397	0.034953439274156	0.741612590915666	0.112740350062467	0.273398116855533	-0.15882134457646	0.217747034440673	0.0170939039120296	0.950939148027561	-0.141727440664431	0.397182462543613	0.123516161646846	0.446383874834189	0.140610065558875	0.235716720206837	-0.0182112790175834	0.975991588285059	-0.057904013941519	0.851545461658177	0.0656121477053272	0.838187458173662	0.0827060516173565	0.817233127805492	-0.0761152929591027
Anp32a	-0.0893955439304183	0.999509748788358	0.020019394262851	0.977279348452183	-0.0693761496675667	0.904602031771782	0.157995270193981	0.692128139067812	0.178014664456834	0.986518535607493	0.0886191205264166	0.998764524901864	-0.0428164023580208	0.854307955469404	0.115178867835962	0.469497647115441	0.135198262098813	0.460046118813106	0.0458027181683952	0.835877451839067	-0.0550245353678419	0.885854402787619	-0.0978409377258619	0.679202448104485	0.0601543324681199	0.81271423565564	0.0801737267309709	0.752832900183073	-0.00922181719944683	0.977001662022771	0.0835115776141252	0.519871974048583	0.0780962732114664	0.639263544666219	0.161607850825591	0.250807990965902	-0.109572511859753	0.523980351124935	-0.0314762386482881	0.862608090760295	0.0520353389658402	0.943568825732161	-0.0441222262437152	0.900496971573198	-0.153694738103467	0.411990086451366	-0.075598464892001	0.790105608790095	0.00791311272212352
Slc25a4	-0.0839563086804104	0.999509748788358	0.383208057279195	0.265528676646993	0.299251748598786	0.654364272583229	-0.487647274615881	0.276453536314551	-0.104439217336685	0.987362714240513	-0.188395526017095	0.998764524901864	-0.13226150561811	0.720977052628201	-0.619908780233992	0.00320333621388795	-0.236700722954797	0.35161433128012	-0.320657031635206	0.382950942913491	0.106790918398975	0.904904843212121	-0.0254705872191345	0.965981494206925	-0.513117861835017	0.154789808432755	-0.129909804555821	0.785478248937967	-0.213866113236231	0.688349674509979	-0.0315179762505346	0.781899360385328	0.0603594338274356	0.772384913211498	0.0288414575768997	0.891060598718517	-0.0418373831114537	0.846031785834336	0.0185220507159813	0.888713042265313	-0.0129959255345518	0.98302971832669	0.0322680932944762	0.916060993712492	-0.00956928981697723	0.979485931787425	0.0507901440104588	0.845790860534858	0.0192721677599225
Anxa3	0.0101960975741664	0.999509748788358	-0.0617208081585809	0.836367313011466	-0.0515247105844155	0.888297226852557	0.0192081245192146	0.953678210578942	-0.0425126836393662	0.986518535607493	-0.0323165860651999	0.998764524901864	-0.162309196143622	0.0865533127772166	-0.143101071624407	0.120352355041696	-0.204821879782988	0.0460628164739944	-0.194625782208821	0.09883134233838	-0.205496505807259	0.561499335751199	-0.367805701950881	0.0558563546239255	-0.348597577431666	0.0715506890219193	-0.410318385590247	0.0380300676579723	-0.400122288016081	0.0523296012451241	0.258209084766482	0.186984650275167	-0.048363330653158	0.886200517335581	0.209845754113324	0.439710686726448	-0.423097990166242	0.1879836440822	-0.471461320819402	0.0652567426897556	-0.213252236052917	0.827668463140464	0.339233256801897	0.544500124011676	-0.083864733364342	0.821012112381309	-0.132228064017499	0.621675332102459	0.125981020748984
Anxa4	0.0519354701138739	0.999509748788358	-0.0234599741186867	0.956835820119622	0.0284754959951882	0.955413901555887	0.00299222098936775	0.993815857899186	-0.0204677531293194	0.995815847401992	0.0314677169845555	0.998764524901864	-0.258445941466215	0.0289277887286844	-0.255453720476848	0.0509679290508214	-0.278913694595534	0.032296033957344	-0.22697822448166	0.110319366032492	-0.173117062718725	0.559068602867812	-0.43156300418494	0.0113797623756917	-0.428570783195573	0.0163505965020452	-0.452030757314259	0.00694045088945134	-0.400095287200385	0.0162467421280471	0.230122070140866	0.172048867347572	-0.15730226723709	0.471916060237412	0.0728198029037775	0.743359000134155	-0.0964205059384219	0.657272706084987	-0.25372277317551	0.129629692469122	-0.0236007030346425	0.979497255918505	0.195995839253032	0.616476756625298	0.0995753333146139	0.763218986912973	-0.0577269339224748	0.909168019952543	0.17239513621839
Anxa5	0.107429774586704	0.999509748788358	-0.0778136589658831	0.836367313011466	0.0296161156208207	0.958229989869806	0.0268281825722826	0.933741976306646	-0.0509854763936018	0.986518535607493	0.056444298193102	0.998764524901864	-0.424361968584252	0.00206656339631502	-0.397533786011972	0.00311268430133849	-0.475347444977855	0.00465694675467562	-0.367917670391151	0.018301921337248	-0.113626905029851	0.759392152522387	-0.537988873614105	0.0126649595166608	-0.511160691041823	0.0190515495773417	-0.588974350007707	0.0104358074320527	-0.481544575421003	0.0274360833138791	0.367446741260218	0.0440787137752247	-0.173642705632907	0.624141267715156	0.193804035627313	0.505169207018423	-0.170487137105406	0.564298909437816	-0.344129842738313	0.0491815557609028	0.0233168985219103	0.977289367432612	0.294139843623471	0.537234980427429	0.123652706518065	0.790610321699106	-0.0499899991148411	0.918085370418953	0.317456742145377
Anxa6	-0.0624317225541342	0.999509748788358	0.102200538676848	0.746617786025393	0.0397688161227143	0.950105435672617	-0.0465484697804231	0.93021810077421	0.0556520688964239	0.989748507948967	-0.00677965365770944	0.998764524901864	0.114588332210563	0.505079369838489	0.0680398624301396	0.615098533986037	0.170240401106987	0.0914710758434423	0.107808678552854	0.496020184990019	0.0136274323573791	0.960935698563362	0.128215764567943	0.463059542800899	0.0816672947875188	0.611675059232019	0.183867833464366	0.127552293964522	0.121436110910233	0.445029867135506	0.163587093945007	0.411749789930874	-0.0425728541115016	0.898009515739787	0.121014239833507	0.483905336797985	-0.261008667644498	0.171653226079513	-0.303581521755999	0.153807918458135	-0.139994427810989	0.825601956898408	0.136790248565981	0.658288858644244	-0.124218419078515	0.484979872127648	-0.166791273190018	0.636949707437504	-0.0032041792450089
Anxa7	0.0279665518313795	0.999509748788358	-0.0310738111110109	0.885987696340126	-0.00310725927963009	0.991205234131206	0.0326252361125873	0.899226270531912	0.00155142500157757	0.998688958521285	0.0295179768329584	0.998764524901864	-0.0447671832756961	0.708572015758352	-0.0121419471631078	0.908281352562837	-0.0432157582741184	0.659108801677527	-0.0152492064427376	0.903370928401241	0.0327107521824741	0.862240704587193	-0.0120564310932227	0.932917781046419	0.0205688050193657	0.857692672283771	-0.010505006091645	0.930357743714278	0.0174615457397358	0.891117354720287	0.0861878802866362	0.408605105650876	-0.0752812313910613	0.607713357179261	0.010906648895575	0.953549284560706	-0.0703094904844259	0.584610393735607	-0.145590721875486	0.107967163434067	-0.0594028415888491	0.89128742297413	0.132196058269254	0.567969954320565	0.0618865677848296	0.77663639733327	-0.0133946636062331	0.969917914619026	0.0727932166804041
Anxa8	0.453210879154378	0.999509748788358	0.257527450555585	0.825521826371201	0.710738329709965	0.549103384025647	-0.530063446609914	0.560647746013876	-0.272535996054329	0.986518535607493	0.18067488310005	0.998764524901864	0.217111264758446	0.731869868009843	-0.312952181851468	0.443622342547313	-0.0554247312958829	0.939701407484032	0.397786147858496	0.500835422496562	0.45335155822799	0.595343920794763	0.670462822986436	0.178801851884834	0.140399376376523	0.776821068181669	0.397926826932107	0.431154516719903	0.851137706086487	0.0852246303675696	-0.301712502967779	0.416083765468858	-0.156379070025432	0.728014317321364	-0.458091572993211	0.291492328849367	0.885028806205883	0.0753530026021966	0.728649736180449	0.0651336652832899	0.426937233212673	0.779263471286926	-0.420418881580909	0.567969954320565	0.464609924624975	0.246501196034027	0.308230854599542	0.467322543570928	0.00651835163176454
Aoc3	-0.0141867093883037	0.999773836585522	0.362839649420857	0.662443147434451	0.348652940032554	0.775737980940798	-0.60608829405656	0.542339172912685	-0.243248644635702	0.986518535607493	-0.257435354024006	0.998764524901864	-0.205857558052696	0.804088265818249	-0.811945852109256	0.0569852485239421	-0.449106202688397	0.443023165351377	-0.463292912076702	0.517336639436968	0.854264622529747	0.504346083941823	0.648407064477051	0.346401157723633	0.0423187704204911	0.957157398964114	0.405158419841349	0.532890143896603	0.390971710453046	0.598927316365899	-0.67051502069347	0.0381766800003724	0.1334165948454	0.802702115656899	-0.53709842584807	0.193614741123393	0.613734075000432	0.179481792893292	0.747150669845832	0.0427100494816356	0.0766356491523616	0.964127062719341	-0.568421552915847	0.537234980427429	0.0453125220845857	0.959795372221391	0.178729116929985	0.783010286870904	-0.491785903763485
Prdx3	-0.018834890938765	0.999509748788358	0.0503143474918883	0.861595768466506	0.0314794565531242	0.928004270119036	-0.0839856113966516	0.759659508759282	-0.0336712639047648	0.995815847401992	-0.052506154843529	0.998764524901864	-0.138918790005595	0.340644870204366	-0.222904401402248	0.0178479351302656	-0.172590053910361	0.139247652941584	-0.191424944849124	0.106341046204544	-0.00346800133596595	0.993604643211665	-0.142386791341562	0.367693517175915	-0.226372402738214	0.0689569908828674	-0.176058055246326	0.19877042540503	-0.194892946185091	0.146775969039915	0.259857237872283	0.0413792362849629	-0.0508945351088398	0.787650335644629	0.208962702763443	0.134345952358628	-0.11257109679931	0.454639258669345	-0.163465631908148	0.191884173222694	0.0963916059641367	0.831723084119035	0.0722739025394848	0.770794778075334	-0.0402971942598203	0.859989442886477	-0.0911917293686619	0.692034532782246	0.168665508503623
Prdx6	-0.0126319160805206	0.999509748788358	0.0579384590831674	0.85376933508702	0.0453065430026475	0.902214918075234	-0.0310892582733273	0.910070949140458	0.0268492008098401	0.993287021514345	0.0142172847293194	0.998764524901864	-0.189900020466657	0.17438144007183	-0.220989278739985	0.108439509498906	-0.163050819656817	0.299731612325051	-0.175682735737338	0.285290545411419	-0.224040148488748	0.507568280430075	-0.413940168955405	0.0122245305864259	-0.445029427228733	0.0124988009018693	-0.387090968145566	0.0147428560531937	-0.399722884226085	0.0162467421280471	0.491246428805943	0.14905914210232	-0.360917347030586	0.519937425981544	0.130329081775358	0.835572092108297	-0.127870545840802	0.825080570737009	-0.488787892871389	0.0783185773518674	0.00245853593455689	0.999136131218011	0.404784893525202	0.537234980427429	0.2769143476844	0.700011953193051	-0.0840029993461864	0.907583117594886	0.407243429459758
Aox1	-0.140447442567152	0.999509748788358	0.0967197165980328	0.917001205460006	-0.0437277259691202	0.965422586651447	-0.0806484962506193	0.923661875474463	0.016071220347414	0.99802547125153	-0.12437622221974	0.998764524901864	0.284558843834604	0.0994790840336234	0.203910347583984	0.48424065288004	0.300630064182017	0.115454765066028	0.160182621614864	0.318555703605611	0.224190219135567	0.645812474216038	0.508749062970171	0.0546000686065541	0.428100566719551	0.218369201180075	0.524820283317584	0.0563965417403875	0.384372840750431	0.117631877976209	-0.268987537354284	0.233405338416103	-0.0560720542738351	0.911191776365873	-0.32505959162812	0.297995085727933	0.425336284871665	0.201740013535601	0.36926423059783	0.116536426103486	0.100276693243545	0.924102579896387	-0.109365769553849	0.83692884144744	0.315970515317816	0.491454931924124	0.259898461043981	0.561929550699451	-0.00908907631030448
Ap1b1	0.0227055181324631	0.999509748788358	-0.0590727927585759	0.829724955135276	-0.0363672746261123	0.936130716831396	0.0817036544382855	0.746550014990659	0.02263086167971	0.995815847401992	0.0453363798121727	0.998764524901864	0.211669960990937	0.050396193681478	0.293373615429222	0.00469338891012773	0.234300822670647	0.0116357646040308	0.25700634080311	0.0359415866046699	0.0281894494243101	0.923863015615033	0.239859410415247	0.0888298720083764	0.321563064853532	0.0286356061791529	0.262490272094958	0.0430252859325358	0.285195790227421	0.0568521980384227	-0.301421657038877	0.0512873466665602	0.259313506203466	0.273170282789538	-0.0421081508354119	0.86775551606195	0.0391030587130627	0.868966438102372	0.29841656491653	0.0392030899827912	-0.003005092122347	0.996550900401636	-0.203273810287555	0.537234980427429	-0.16417075157449	0.593726235945948	0.0951427546289746	0.781300632746649	-0.206278902409903
Ap1g1	0.0175789401516627	0.999509748788358	-0.0724279455855459	0.676706695351528	-0.054849005433883	0.814975297961802	0.0809108269727406	0.601853040127337	0.0084828813871939	0.998003327890549	0.0260618215388568	0.998764524901864	-0.0176611791172789	0.873708186547854	0.0632496478554614	0.483658922692928	-0.00917829773008445	0.940078323823652	0.00840064242157844	0.95601493242795	-0.0720445601405055	0.673149926969747	-0.0897057392577853	0.282103202909397	-0.00879491228504502	0.950295411781735	-0.0812228578705904	0.354509658728757	-0.063643917718928	0.531159104843397	0.077751629675977	0.466588158883392	-0.118739447800831	0.410431137187521	-0.0409878181248541	0.74097405411877	0.0972547735129659	0.42444770128389	-0.0214846742878651	0.880366757143125	0.0562669553881144	0.894214753529335	-0.0275735929467119	0.90436768579519	0.0696811805662575	0.650732122548563	-0.0490582672345731	0.842932222354722	0.0286933624414041
Ap1g2	0.00772068378143147	0.999509748788358	0.0954019215452065	0.820858607134542	0.103122605326638	0.711779114224417	-0.123889405288954	0.570938115068604	-0.0284874837437478	0.996690990519336	-0.0207667999623165	0.998764524901864	0.0529810155803733	0.787389401150495	-0.0709083897085812	0.69678584711113	0.0244935318366249	0.93217431356701	0.0322142156180571	0.894196464288319	0.395041029288903	0.436589028459318	0.448022044869277	0.0368103967959805	0.324132639580322	0.130060549519892	0.419534561125529	0.0741101683286528	0.42725524490696	0.0487903044233208	-0.433213483020652	0.0351244143181165	0.200928795684051	0.492826048024338	-0.232284687336601	0.343991714784966	0.215518290409512	0.49098910586953	0.416447086093562	0.0921747243123081	-0.0167663969270889	0.99024898991573	-0.212875064329505	0.628501192563179	0.00264322608000713	0.996327108629256	0.203572021764057	0.446949206149567	-0.229641461256596
Ap1m1	0.0421764818359605	0.999509748788358	-0.00395983016568541	0.989175122222607	0.038216651670275	0.927004097908261	0.0321053848961404	0.916063283710166	0.0281455547304537	0.991037975911939	0.0703220365664141	0.998764524901864	-0.0999167176547257	0.293249494763349	-0.0678113327585855	0.54985669750976	-0.0717711629242723	0.495821051952365	-0.0295946810883119	0.853148897873853	0.194959945963132	0.385207431970975	0.0950432283084066	0.363306565514135	0.127148613204546	0.290145199833327	0.12318878303886	0.238745156013417	0.16536526487482	0.146531199599139	0.183057872869534	0.103983303662483	-0.0370361037790766	0.851486204149852	0.146021769090457	0.316077557058591	-0.0749081306948944	0.584849713529312	-0.111944234473971	0.199595502933322	0.0711136383955651	0.858234058243407	-0.00861286611471686	0.97268934923236	-0.0835209968096101	0.70043259899204	-0.120557100588688	0.528613617924168	0.0625007722808464
Ap1m2	0.0582133821098226	0.999509748788358	-0.0398692213880297	0.935617853747201	0.0183441607217928	0.973549480832931	-0.0111711467368813	0.981308795604533	-0.0510403681249105	0.987011458664048	0.0071730139849115	0.998764524901864	0.171030353875731	0.214619664155916	0.15985920713885	0.263254321978137	0.11998998575082	0.469883739821411	0.178203367860643	0.238659620039223	-0.00166441295440017	0.996844202365931	0.169365940921331	0.165928242132915	0.158194794184449	0.265228368941157	0.118325572796419	0.418462897066187	0.176538954906242	0.173870221404901	-0.277720102950706	0.275580813886834	-0.101650789163569	0.766612161211863	-0.379370892114275	0.120470018619448	0.105635960782078	0.673771572717025	0.0039851716185095	0.990578303678521	-0.273734931332195	0.716106804077815	-0.0966428380848746	0.856796742149444	0.00899312269720555	0.987037645190983	-0.0926576664663643	0.897119493363859	-0.370377769417071
Ap1s1	-0.0126961820353794	0.999509748788358	-0.0128046894335342	0.977298433980697	-0.0255008714689137	0.958229989869806	0.0174553989487259	0.961202207185913	0.00465070951519335	0.99802547125153	-0.00804547252018698	0.998764524901864	-0.139233310659607	0.225018710175587	-0.121777911710882	0.232989219533502	-0.134582601144417	0.318648265549435	-0.147278783179796	0.264646402640168	0.0160136944168949	0.956014005310905	-0.123219616242712	0.271756071021604	-0.105764217293986	0.344695349584841	-0.11856890672752	0.37129081844838	-0.1312650887629	0.292415698588694	-0.192041716292173	0.190266513512112	-0.0557324219883514	0.81874779775556	-0.247774138280526	0.120470018619448	0.104974811830212	0.594303299163105	0.0492423898418603	0.810406496986803	-0.142799326450311	0.794372028881583	-0.215328654331984	0.581021514539113	-0.110353842501771	0.708421985081888	-0.166086264490123	0.632905842183387	-0.358127980782296
Fabp4	-0.374929627434462	0.999509748788358	1.33636789372453	0.404025929322437	0.961438266290069	0.68725914963041	-1.41585763772545	0.521982556972989	-0.0794897440009215	0.99802547125153	-0.454419371435384	0.998764524901864	-0.45649372708831	0.780519437813593	-1.87235136481376	0.0072863384023274	-0.535983471089232	0.657453219246699	-0.910913098523694	0.501286352747644	0.469418078477324	0.839050973397159	0.0129243513890147	0.99486688754849	-1.40293328633644	0.172332336687755	-0.0665653926119072	0.970024057671181	-0.441495020046369	0.805409806206979	-0.146159259979666	0.707167045152862	-0.156159471298766	0.821644443382097	-0.302318731278431	0.617481723827755	0.431426118520225	0.421560590348529	0.275266647221458	0.359441068598552	0.129107387241794	0.949935855837197	0.0199651692467755	0.97998214356115	0.451391287767003	0.514538533236689	0.295231816468235	0.509191769312157	0.149072556488569
Ap2a1	-0.158769087845068	0.999509748788358	0.137336464927725	0.581456301181459	-0.0214326229173432	0.963827233876987	-0.118918880985283	0.648199872040672	0.0184175839424414	0.996690990519336	-0.140351503902626	0.998764524901864	0.0275911610622444	0.862488936695213	-0.0913277199230383	0.468051033259678	0.046008745004686	0.731623190394192	-0.112760342840381	0.392432032795574	0.0294817985585006	0.913487887711535	0.0570729596207448	0.686826062460328	-0.061845921364538	0.690247376224179	0.0754905435631865	0.571673756155115	-0.0832785442818805	0.55850425832341	-0.0604528583834894	0.675972672697961	0.173644422374045	0.409350625520964	0.113191563990557	0.548847970674249	-0.244038689861661	0.164404224467747	-0.0703942674876162	0.598137585597044	-0.130847125871103	0.768602152666606	0.0251075024716809	0.915003398939735	-0.218931187389979	0.30183055427166	-0.0452867650159341	0.871862507801072	-0.105739623399423
Ap2a2	0.0428225255185979	0.999509748788358	-0.130371856278673	0.436880391975555	-0.0875493307600749	0.755104525694966	0.116129872397962	0.596601107602459	-0.0142419838807104	0.997623694096048	0.0285805416378878	0.998764524901864	0.0953631366004952	0.451716584836233	0.211493008998457	0.0328399089813814	0.0811211527197848	0.426511196972017	0.123943678238382	0.334167138968623	0.040344106810777	0.859280978631261	0.135707243411273	0.248933926290073	0.251837115809234	0.0309955129538461	0.121465259530561	0.213283283053285	0.16428778504916	0.164042588551489	0.0383892122331058	0.783295321285717	0.0895327435516875	0.601139513414363	0.127921955784793	0.389211191078357	-0.148707991288454	0.323935641322846	-0.0591752477367663	0.675495746705716	-0.0207860355036586	0.975981746091789	0.0277115005650207	0.924310133607058	-0.120996490723431	0.502431855188968	-0.0314637471717449	0.925187804305	0.00692546506136111
Ap3b1	-0.146382722505779	0.999509748788358	0.0810249537884385	0.896016892115862	-0.06535776871734	0.900782015116528	0.0891949759525089	0.877635691293612	0.170219929740948	0.986518535607493	0.023837207235169	0.998764524901864	0.0993880673371728	0.665992043140817	0.188583043289682	0.15459905200521	0.26960799707812	0.129219451797601	0.123225274572342	0.352693103496847	-0.137294385723183	0.727896547496509	-0.0379063183860102	0.915574105364334	0.0512886575664994	0.868542399984609	0.132313611354937	0.661018928308955	-0.0140691111508406	0.968445981662889	-0.0557044204722741	0.656362903869632	0.170446586608483	0.265001536647022	0.114742166136207	0.448198852144068	-0.0286283091649484	0.879066655094339	0.141818277443534	0.212649552174925	0.0861138569712611	0.85932525186455	-0.0950709932680258	0.707534555709261	-0.123699302432971	0.535877357368115	0.0467472841755108	0.867562700760073	-0.00895713629676395
Ap3b2	-0.0487120499676694	0.999509748788358	-0.0275758353692029	0.935042013772228	-0.076287885336872	0.79774969153536	0.0689896872180496	0.71865473660731	0.0414138518488468	0.987789309039478	-0.00729819811882274	0.998764524901864	-0.0720153688604482	0.507139146413804	-0.0030256816423993	0.98034812156057	-0.0306015170116021	0.836719874658445	-0.0793135669792712	0.596487603169944	0.0324050273455436	0.867687502126657	-0.0396103415149045	0.74023258999396	0.0293793457031445	0.786208954361208	0.00180351033394253	0.990789994745948	-0.046908539633727	0.768818791844811	-0.000277541910067008	0.998750315876611	-0.171987358927725	0.354513875834767	-0.172264900837793	0.256085988796239	0.18244069631916	0.267068005463391	0.0104533373914359	0.945463477943832	0.0101757954813693	0.984575523355592	0.0572051241955951	0.845163511771453	0.239645820514756	0.305442008153199	0.0676584615870319	0.831011685003387	0.0673809196769638
Ap3d1	0.0561215540591708	0.999509748788358	-0.0944038815809436	0.675469253795663	-0.0382823275217729	0.90818786619655	0.0185725460454832	0.948739374223284	-0.0758313355354601	0.986518535607493	-0.0197097814762885	0.998764524901864	0.0155500588299272	0.918190328995386	0.034122604875411	0.800054434517754	-0.0602812767055314	0.673288349733833	-0.00415972264636162	0.98533905602149	0.112532298225594	0.687428670199989	0.128082357055521	0.346353435507503	0.146654903101005	0.310810910603257	0.0522510215200627	0.770315072487931	0.108372575579233	0.482759624906806	-0.0331630920343165	0.788237129399158	-0.119716306255112	0.624527581988311	-0.152879398289429	0.449795589191932	0.296323901854061	0.159297961918988	0.176607595598949	0.114566542980807	0.143444503564633	0.69487860525408	-0.157654236565128	0.549895033613448	0.138669665288934	0.64832780096146	0.0189533590338202	0.957604195725338	-0.0142097330004944
Ap3s2	-0.0504228851727791	0.999509748788358	0.0427296627589456	0.837940251285549	-0.00769322241383326	0.979809171977212	0.00741939392000672	0.979234541882876	0.0501490566789522	0.986518535607493	-0.000273828493826702	0.999897490028945	0.0576292172369118	0.575757626102387	0.0650486111569183	0.333554848263149	0.107778273915864	0.180697980552257	0.0573553887430849	0.562146275463846	0.0197845574342026	0.901416526586799	0.0774137746711147	0.394138667030625	0.0848331685911217	0.214685359205544	0.127562831350067	0.101824567383109	0.0771399461772882	0.348190430075837	-0.107184730118403	0.319059651961655	0.103012802438434	0.391269504693304	-0.00417192767996859	0.981795996373649	0.00415692625265604	0.978639078922221	0.10716972869109	0.235709026559389	-1.50014273123398e-05	0.999855768246946	-0.0664190339227801	0.745025923249497	-0.0622621076701227	0.715985408597014	0.0407506947683122	0.863526561536324	-0.0664340353500921
Ap4m1	-0.0709470562066627	0.999509748788358	0.163730367726696	0.542190789508465	0.0927833115200332	0.782526809369795	-0.212407376115444	0.383000179340349	-0.0486770083887478	0.991137328171276	-0.11962406459541	0.998764524901864	-0.149511532598613	0.483443126398864	-0.361918908714056	0.0244178215676256	-0.19818854098736	0.340401720040688	-0.269135597194022	0.19254825486026	0.257358388623939	0.517191226693677	0.107846856025325	0.572074981432125	-0.104560520090118	0.534935694259016	0.0591698476365784	0.793826035328392	-0.0117772085700841	0.965897678607828	-0.250544060811377	0.0463582672590721	0.129311742703391	0.445729868003228	-0.121232318107986	0.448198852144068	-0.0642127677248876	0.684966326433269	0.0650989749785035	0.539283973749733	-0.185445085832873	0.573658560495559	0.0251925017450553	0.921886584187552	-0.0390202659798312	0.886542866871759	0.0902914767235598	0.680353358205377	-0.160252584087818
Ap4s1	0.096473505391893	0.999509748788358	-0.0567504507698206	0.864973015762611	0.0397230546220729	0.913032320837799	0.096503913722585	0.701010457843354	0.039753462952764	0.991137328171276	0.136226968344658	0.998764524901864	-0.269427347257464	0.0194944670824055	-0.172923433534882	0.0475206982215299	-0.229673884304702	0.0359193719763819	-0.133200378912806	0.18970726345134	0.0491073071338484	0.845467203838661	-0.220320040123616	0.128563398346589	-0.12381612640103	0.379572309660344	-0.180566577170851	0.217368776549061	-0.084093071778958	0.592942337293138	0.276125167029018	0.160442450974789	-0.162314581882879	0.403005322530645	0.113810585146138	0.671604894438968	0.00636097402983137	0.977931230885205	-0.155953607853049	0.156100692592494	0.120171559175973	0.878154126547458	0.054364408288754	0.794726926963615	0.060725382318586	0.815323221035674	-0.101589199564292	0.598163201302376	0.174535967464726
Apaf1	0.0696734674661558	0.999509748788358	-0.116242600006973	0.733149412969958	-0.0465691325408177	0.947046896086534	-0.0603778798670344	0.87598043229211	-0.176620479874008	0.834526182029325	-0.106947012407852	0.998764524901864	-0.0219538229844673	0.878575627322159	-0.0823317028515016	0.624234044677156	-0.198574302858476	0.0599850972328163	-0.12890083539232	0.434809962824592	0.0770738499279653	0.714079709863608	0.0551200269434973	0.620503556248056	-0.00525785292353703	0.982536097196446	-0.121500452930511	0.252638070252974	-0.0518269854643555	0.77593427373675	-0.132682490156207	0.314669990815984	0.112235353793056	0.633567195185964	-0.0204471363631503	0.939010306963746	0.0117499180275887	0.968933632854078	0.123985271820645	0.363670269502833	-0.00869721833556012	0.992589898074001	0.139819271952907	0.628188169610979	0.151569189980497	0.592902293526901	0.263804543773554	0.199784675394356	0.131122053617346
Apba2	0.0621438717234573	0.999509748788358	-0.168001392202607	0.391747432448104	-0.10585752047915	0.664156633378875	0.17377174668026	0.347539376286535	0.00577035447765323	0.99802547125153	0.0679142262011105	0.998764524901864	-0.00584672803328576	0.979132218017392	0.167925018646974	0.221121246268246	-7.63735556326139e-05	0.99975064688422	0.0620674981678242	0.756241899116206	0.0504996781173151	0.875141547040045	0.0446529500840293	0.724064812109767	0.21842469676429	0.0631820035418661	0.050423304561683	0.710011499236839	0.11256717628514	0.332582124076449	-0.0364287814827198	0.808148828788094	0.00190201622962292	0.993248745193291	-0.0345267652530969	0.857565876402591	0.174939842632392	0.30026599660307	0.176841858862016	0.212649552174925	0.140413077379296	0.787543752287563	-0.0154934852462407	0.965296591287899	0.159446357386152	0.371923886980385	0.161348373615776	0.428684923088591	0.124919592133056
Apbb1	0.015902438416826	0.999509748788358	0.0517785351121788	0.905847074742169	0.0676809735290057	0.881970563433237	-0.141024298904386	0.67870989303922	-0.0892457637922064	0.986518535607493	-0.0733433253753804	0.998764524901864	0.219282655360742	0.158208725981436	0.078258356456355	0.564850683512261	0.130036891568535	0.33431112171081	0.145939329985361	0.330680246740935	-0.0133021598911799	0.967908353949636	0.205980495469563	0.196279276969467	0.0649561965651766	0.688496727902206	0.116734731677355	0.420581388893613	0.132637170094182	0.382404487804393	0.0419904361678186	0.802988980756652	0.154945237594138	0.633334500571587	0.196935673761957	0.388465608406718	-0.203024345934973	0.412121157935026	-0.0480791083408355	0.809441804724034	-0.00608867217301343	0.995072976805808	-0.034069201831246	0.90975493898296	-0.23709354776622	0.458352177573268	-0.0821483101720816	0.821353756054338	-0.040157874004261
Apbb2	-0.103088532031555	0.999509748788358	-0.269723302046448	0.269994768214385	-0.372811834078002	0.315602598650881	0.189040409604484	0.533810973528706	-0.0806828924419645	0.986518535607493	-0.183771424473518	0.998764524901864	0.261886314106237	0.116055283539785	0.450926723710722	0.0015085680776276	0.181203421664273	0.194177978335272	0.0781148896327185	0.736469825829168	-0.212644201738983	0.450349980842988	0.0492421123672536	0.799046155362382	0.238282521971738	0.0614125176080521	-0.0314407800747106	0.857525214538984	-0.134529312106265	0.454359269961613	0.0171740182544726	0.949518678814657	0.0304429399945849	0.91074753715407	0.0476169582490577	0.879268030155356	-0.285531192458501	0.152299392275024	-0.255088252463915	0.148275369360216	-0.237914234209441	0.772584785890698	0.139184647287607	0.72263383529389	-0.146346545170891	0.59613977141082	-0.115903605176307	0.768742760907955	-0.098729586921834
Apc	0.042555271746469	0.999509748788358	-0.169936281712262	0.359787515419419	-0.127381009965793	0.664156633378875	0.0829221404960597	0.719489616345667	-0.0870141412162018	0.986518535607493	-0.044458869469732	0.998764524901864	0.297725025274099	0.0121975141289694	0.380647165770159	0.000992875420941307	0.210710884057898	0.0377457304630888	0.253266155804366	0.05435841979843	-0.0873469610687997	0.687765722044884	0.2103780642053	0.0909472335427647	0.29330020470136	0.0232532072998848	0.123363922989098	0.296882698475421	0.165919194735567	0.230223102508753	-0.310330016921158	0.0610953082281282	0.0448077568931479	0.883083828284692	-0.265522260028009	0.138880898611272	0.131943100644596	0.476890805547625	0.176750857537746	0.272443862878538	-0.133579159383412	0.787543752287563	-0.0488672581939116	0.85756474921036	0.0830758424506853	0.737736718964171	0.127883599343834	0.660589054833935	-0.182446417577324
Speg	-0.0710986438402765	0.999509748788358	0.0939206793790203	0.713339211564336	0.0228220355387437	0.962133907757703	-0.136092386271296	0.581331315441482	-0.0421717068922755	0.993287021514345	-0.113270350732552	0.998764524901864	-0.0326224945692806	0.861020218130159	-0.168714880840577	0.0581099165313864	-0.0747942014615557	0.602693023865333	-0.145892845301832	0.271868870892482	0.154949238836315	0.507568280430075	0.122326744267034	0.41030828387911	-0.013765642004262	0.929956408295039	0.080155037374759	0.593231243780685	0.00905639353448237	0.965021420818491	-0.261176571125218	0.0365383697525444	-0.231593614934571	0.155515837388425	-0.492770186059789	0.0143920625142984	0.44040157196767	0.0520300130217037	0.208807957033099	0.137110527286019	-0.0523686140921183	0.945153695901025	-0.237167422787804	0.537234980427429	0.203234149179867	0.281705902042617	-0.028359465754703	0.910941011769579	-0.289536036879922
Apex1	0.00827135114531206	0.999509748788358	0.0223669181776993	0.959294117261957	0.0306382693230109	0.90676999502421	0.0935813920920088	0.716964528679667	0.115948310269706	0.986518535607493	0.124219661415019	0.998764524901864	-0.231641461469132	0.14033508811988	-0.138060069377124	0.260815937724888	-0.115693151199426	0.506485702462782	-0.107421800054114	0.465157525768269	0.125421779634803	0.657959985513057	-0.106219681834329	0.494969116322031	-0.0126382897423211	0.943395097903678	0.00972862843537631	0.962627713068153	0.0179999795806888	0.914243099551562	0.139586634567243	0.336674170670743	-0.185592827715765	0.253474338492345	-0.0460061931485217	0.814925137207657	0.0245428282565786	0.916533005863793	-0.161049999459187	0.295851966856825	-0.0214633648919405	0.979669195820087	-0.0159968059139779	0.970818043714142	0.0085460223426009	0.978957122074452	-0.177046805373164	0.441848524428678	-0.0374601708059209
Atg5	-0.109316205266975	0.999509748788358	-0.0906475489686432	0.842973715001679	-0.199963754235618	0.589600443216642	0.218170070253952	0.516149383615094	0.12752252128531	0.986518535607493	0.0182063160183347	0.998764524901864	0.00987572152667921	0.964406518160348	0.228045791780632	0.0405808356002373	0.137398242811989	0.33031120898724	0.0280820375450137	0.875903620740829	-0.163432307539211	0.576401301194315	-0.153556586012532	0.472147377871283	0.0646134842414207	0.771101028655218	-0.026034064727222	0.920908165771563	-0.135350269994197	0.496898793755922	0.0188818872752385	0.891539415280664	0.0737215188608586	0.636285506387469	0.0926034061360964	0.517732665627483	-0.111953899868696	0.397592359371576	-0.0382323810078376	0.771978613289742	-0.0193504937325967	0.975973530878651	-0.00791232255423094	0.975248239812433	-0.119866222422926	0.419318225362612	-0.0461447035620685	0.841652453094074	-0.0272628162868276
Birc3	0.117966180881416	0.999509748788358	0.0180585751524986	0.966130158715247	0.136024756033916	0.598956588783777	0.000817620138264721	0.998815770235647	0.0188761952907647	0.997458296928636	0.136842376172182	0.998764524901864	-0.0380247393138636	0.85896925123979	-0.0372071191755986	0.827495449182041	-0.0191485440230995	0.93365698414196	0.0988176368583178	0.584413043599777	0.0669202574443241	0.821076426492162	0.0288955181304606	0.856956808518643	0.0297131382687247	0.835909960342621	0.0477717134212256	0.756959423205843	0.165737894302642	0.155027214306131	-0.05703682862668	0.691361705949087	0.0355970418480781	0.940013581564797	-0.0214397867786004	0.954757356294967	-0.0325483997339873	0.930832855220839	0.00304864211409124	0.986884942267843	-0.0539881865125868	0.927507220212521	0.0175407062778979	0.958563998150035	-0.0150076934560894	0.979755261675874	0.0205893483919885	0.964189372746005	-0.0364474802346905
Birc2	0.0351195675431826	0.999509748788358	-0.102012810480323	0.728163989403249	-0.0668932429371409	0.865025920158262	0.0891784050956719	0.680249654983411	-0.01283440538465	0.99802547125153	0.0222851621585313	0.998764524901864	0.0751008103250263	0.561753553279133	0.164279215420698	0.116603762895968	0.0622664049403764	0.715533344708686	0.0973859724835585	0.57449807276998	0.0813508275061895	0.809079922576257	0.156451637831215	0.352672641957986	0.245630042926888	0.138037520356983	0.143617232446565	0.461918416430585	0.178736799989747	0.353373621841827	-0.408263303171103	0.0188884144305124	0.13135403845482	0.574546130920054	-0.276909264716282	0.176701464803646	0.130681257539551	0.531426132270414	0.262035295994373	0.0710601835228865	-0.146228007176728	0.787309150001886	-0.065514972632094	0.839055424288788	0.0651662849074608	0.851732421756588	0.196520323362281	0.429288868253005	-0.211742979808822
Xiap	-0.12698109455251	0.999509748788358	0.133083846069305	0.814752573994671	0.00610275151679451	0.99424734683901	-0.00134648693121608	0.998935199804004	0.13173735913809	0.986518535607493	0.00475626458557867	0.998764524901864	0.304381615163315	0.111188700878814	0.3030351282321	0.12172283486491	0.436118974301405	0.015417582848938	0.309137879748894	0.0972388682153828	-0.306468226945482	0.426373786068369	-0.00208661178216663	0.994100441319652	-0.00343309871338253	0.992397891109117	0.129650747355924	0.533535682638446	0.00266965280341314	0.99224082774771	0.662917263931056	0.0243355624969065	0.0575394616387988	0.916052296196129	0.720456725569855	0.0292948892770173	-0.532190316716551	0.0990777835876486	-0.474650855077751	0.0875114382830744	0.188266408853307	0.799435938140712	0.0326939291687437	0.953867045188755	-0.499496387547805	0.228771174811771	-0.441956925909007	0.356038657593911	0.22096033802205
Birc5	0.224167430607536	0.999509748788358	-0.276523897499151	0.662286348040866	-0.0523564668916159	0.965983024061943	0.124142167573961	0.912597210983916	-0.152381729925191	0.987011458664048	0.071785700682345	0.998764524901864	-0.316042985260536	0.422807126815921	-0.191900817686575	0.443024760409152	-0.468424715185726	0.0631523072159147	-0.244257284578191	0.51468768659172	-0.0309807551010171	0.969229626127141	-0.347023740361552	0.439423953632527	-0.222881572787592	0.556865205552717	-0.499405470286743	0.145637542679029	-0.275238039679208	0.52738468796418	0.162852628039027	0.342818942006725	-0.0135183948332185	0.977776556500994	0.149334233205808	0.637807635687221	0.125455720440187	0.763307664771028	0.111937325606968	0.679356272849672	0.274789953645995	0.743467772755223	-0.143173478969438	0.833438492038943	-0.0177177585292518	0.981662522645367	-0.0312361533624699	0.969109631536595	0.131616474676556
Api5	0.0167416865297085	0.999509748788358	-0.0589757397564021	0.850910403173048	-0.0422340532266937	0.915387218313354	0.0546257123660818	0.829999045107848	-0.00435002739031989	0.99802547125153	0.0123916591393894	0.998764524901864	0.118676269655398	0.191721195189576	0.17330198202148	0.0592983021647485	0.114326242265078	0.228564283361671	0.131067928794787	0.224261424351871	-0.0395649850928427	0.821411869590848	0.0791112845625545	0.441693642079431	0.133736996928636	0.216679534935918	0.0747612571722347	0.497433247488193	0.091502943701944	0.428044884146698	0.0287835431493609	0.794026269514432	-0.0397283540864384	0.83868212048804	-0.0109448109370768	0.955461017894096	0.0595236694486723	0.740553177525456	0.0197953153622354	0.890842413145806	0.0485788585115982	0.930972013931793	0.0462541558487926	0.852165836064214	0.105777825297466	0.568100485045065	0.0660494712110289	0.704419351887728	0.0948330143603895
Cd5l	-0.0150965400107666	0.999509748788358	0.548320674834471	0.589689723064773	0.533224134823704	0.656805439225505	-0.506614861697113	0.585150740369695	0.0417058131373573	0.996690990519336	0.0266092731265903	0.998764524901864	-0.0938964767272877	0.600891134444172	-0.600511338424401	0.1768157260175	-0.0521906635899298	0.851298281599418	-0.0672872036006964	0.786365815346331	0.417483169184776	0.530902327469806	0.323586692457488	0.372585852829937	-0.183028169239626	0.794191962258811	0.365292505594845	0.346108292956669	0.350195965584078	0.360774311666093	-0.105584284129238	0.549048307228354	0.122386575625081	0.744879191443468	0.0168022914958443	0.960258789875161	0.353840758826938	0.471494095470621	0.47622733445202	0.225963396863278	0.370643050322782	0.770428145280765	-0.161113371486067	0.863799525623868	0.192727387340871	0.679550725197033	0.315113962965953	0.470074739388838	0.209529678836715
Aplp1	0.0612338079603947	0.999509748788358	-0.0676748691665708	0.711565575828193	-0.00644106120617526	0.989427685799866	0.0956999401328553	0.547455566900696	0.0280250709662849	0.987873268530164	0.0892588789266798	0.998764524901864	0.0257550430563765	0.881029933827912	0.121454983189232	0.305115395566689	0.0537801140226618	0.71876267235764	0.115013921983057	0.561231129824616	-0.0634416989235407	0.822795778814083	-0.0376866558671642	0.77497016020804	0.0580132842656919	0.655265225174531	-0.009661584900879	0.95035520191477	0.0515722230595164	0.79639212779352	-0.140346137107049	0.361956077893806	0.0164556971587729	0.958626811043457	-0.123890439948276	0.584123290033352	0.044776213597823	0.847966248272287	0.0612319107565951	0.639351588255545	-0.0791142263504531	0.905477736151063	-0.317801314587424	0.537234980427429	-0.2730251009896	0.351183046947841	-0.256569403830827	0.346901101354754	-0.396915540937876
Aplp2	-0.0470938441328721	0.999509748788358	-0.0150583598532923	0.979249418229656	-0.0621522039861645	0.87634862428176	0.022975895598556	0.953147567309536	0.00791753574526437	0.99802547125153	-0.0391763083876088	0.998764524901864	0.0692073676546214	0.61507609601026	0.0921832632531776	0.528588256057891	0.0771249033998852	0.717936730124104	0.0300310592670112	0.884194834646793	-0.188559975716688	0.436589028459318	-0.119352608062067	0.144432353216219	-0.0963767124635108	0.42410872432032	-0.111435072316803	0.487171193934158	-0.158528916449677	0.109077600974158	0.0844884701195695	0.707336427462024	0.0130938340955098	0.977863659677997	0.0975823042150783	0.69195091602202	-0.0545787136102165	0.834363356822805	-0.0414848795147074	0.86948171404092	0.0430035906048632	0.95543103136233	-0.172072530933545	0.646928119630858	-0.226651244543759	0.54315532375984	-0.213557410448249	0.671068268473416	-0.129068940328682
Apoa1	-0.051518770101536	0.999509748788358	-0.0332978393377079	0.909712876663509	-0.0848166094392435	0.629487544376616	0.0561560535948978	0.683651356489836	0.0228582142571901	0.995815847401992	-0.0286605558443456	0.998764524901864	-0.0741522274440197	0.411129079738842	-0.017996173849122	0.875022850435839	-0.0512940131868297	0.695270989630907	-0.102812783288365	0.285243971495023	-0.039330736039023	0.840183412948972	-0.113482963483044	0.13394779998381	-0.0573269098881453	0.531145647649538	-0.0906247492258534	0.386799885964434	-0.142143519327389	0.0845813105645847	-0.0166000913730913	0.857194873369276	0.0406965792496718	0.855711857627893	0.02409648787658	0.902720552848908	-0.0764596720186121	0.673771572717025	-0.0357630927689403	0.729420370624126	-0.0523631841420312	0.89635382121546	0.171665606679475	0.580922156785532	0.095205934660864	0.768563360466935	0.135902513910535	0.608424388182032	0.119302422537443
Apoa2	-0.154823482469117	0.999509748788358	-0.0464833888656189	0.885206458420332	-0.201306871334735	0.53961077194319	0.137450071326462	0.548231720162483	0.0909666824608436	0.986518535607493	-0.0638568000082728	0.998764524901864	-0.112044884619722	0.382465812968585	0.0254051867067403	0.864247255480188	-0.0210782021588783	0.897341396951215	-0.175901684627995	0.190840974233408	0.0863620658898992	0.695066033973528	-0.0256828187298225	0.86481405225389	0.11176725259664	0.362714413343103	0.0652838637310208	0.603777911495699	-0.0895396187380956	0.517582029364966	-0.147423217221894	0.336409558471691	0.198146304074495	0.500166119505733	0.0507230868526002	0.870158752611099	-0.187583080079208	0.443389345614343	0.0105632239952855	0.952819357301695	-0.136859993226608	0.787543752287563	0.179054417586974	0.565349795549924	-0.00852866249223428	0.988844518977994	0.18961764158226	0.498600996783294	0.0421944243603648
Apoa4	0.00849003210106716	0.999509748788358	-0.0407360584208737	0.874448144848924	-0.0322460263198064	0.895573213105152	0.0522813531772037	0.734473284485475	0.0115452947563297	0.997989795071686	0.0200353268573974	0.998764524901864	-0.0660353960809804	0.479040095417079	-0.0137540429037765	0.895753771616287	-0.0544901013246505	0.656523275696002	-0.0460000692235828	0.690587015573752	0.000996482821109861	0.99738809260533	-0.065038913259871	0.475133983261282	-0.0127575600826672	0.911443579719272	-0.0534936185035407	0.652072719272541	-0.0450035864024734	0.677707204676884	-0.0737951608989181	0.466265824782346	-0.0451130736606638	0.742495314201908	-0.118908234559582	0.295286075144612	0.116913824582638	0.238070572846908	0.0718007509219737	0.405837821980933	-0.00199440997694461	0.996556744409086	-0.102048872419422	0.564992992712299	0.014864952163215	0.945091309465953	-0.0302481214974486	0.899518684985038	-0.104043282396367
Apobec1	-0.0389325698883269	0.999509748788358	0.172428549247714	0.415360718338708	0.133495979359387	0.660022184999847	-0.056527645616808	0.855175817610305	0.115900903630905	0.986518535607493	0.076968333742579	0.998764524901864	-0.123029633456691	0.419153275739168	-0.179557279073499	0.0673974456404861	-0.00712872982578556	0.972131373523534	-0.046061299714112	0.825461461920192	0.353275603000064	0.22643031710061	0.230245969543374	0.0973482837276899	0.173718323926565	0.10573444053287	0.346146873174279	0.0147428560531937	0.307214303285953	0.0382141765741871	-0.0654309378317348	0.695321788178371	0.057119860834278	0.908745087698371	-0.0083110769974554	0.986523843314543	0.0107733454511063	0.98103145858231	0.0678932062853868	0.473285784419679	0.00246226845365343	0.997864877047547	0.0776902189271169	0.763949624534905	0.0884635643782249	0.884535716792939	0.145583425212504	0.562350774624575	0.0801524873807688
Apobec2	0.00906818840616051	0.999773836585522	0.536686271411296	0.588514013371531	0.545754459817457	0.739188004578883	-0.949877786010608	0.46889094078344	-0.413191514599311	0.986518535607493	-0.40412332619315	0.998764524901864	-0.123968719324022	0.919668538059932	-1.07384650533463	0.0292339810611255	-0.537160233923333	0.466619794587649	-0.528092045517172	0.599324963895583	0.319997930735282	0.850181167942679	0.19602921141126	0.872078650599173	-0.753848574599347	0.295310874635009	-0.217162303188051	0.834678302782901	-0.20809411478189	0.875059760603439	-0.339527909074585	0.284179298235583	0.115517018918015	0.870771319815526	-0.22401089015657	0.672675802999646	0.100362678499965	0.886200336596401	0.215879697417981	0.598775322473155	-0.123648211656604	0.952245876338131	-0.23406185242185	0.774558466948187	-0.133699173921886	0.876517853022485	-0.01818215500387	0.987612825767139	-0.357710064078455
Apoc1	-0.0189061876255526	0.999509748788358	-0.0497256390440047	0.940273314703884	-0.0686318266695559	0.912607748645604	0.182311965776328	0.574781075268633	0.132586326732325	0.986518535607493	0.113680139106773	0.998764524901864	-0.68218672350626	0.011549287606616	-0.499874757729931	0.0164462361861193	-0.549600396773934	0.0413507584322272	-0.568506584399487	0.043560205984373	-0.267028299645446	0.63980976959134	-0.949215023151706	0.0113797623756917	-0.766903057375376	0.0122100475548115	-0.816628696419381	0.0119218408121482	-0.835534884044932	0.0136142814898041	0.208619412928118	0.379910903407346	0.168193304333422	0.375943625362705	0.37681271726154	0.163719869403822	-0.557497970159483	0.0164750934411925	-0.389304665826062	0.0313849208981296	-0.180685252897943	0.836314291287963	0.335070281366854	0.537234980427429	-0.222427688792629	0.26918584334654	-0.0542343844592075	0.870844757346376	0.15438502846891
Apoc2	0.0333661432416813	0.999509748788358	0.193273342279914	0.648865342920869	0.226639485521595	0.664156633378875	-0.0406322252335718	0.951209578337618	0.152641117046342	0.986518535607493	0.186007260288023	0.998764524901864	-0.287717038876518	0.209044930303733	-0.328349264110091	0.127620328651488	-0.135075921830177	0.613323358036185	-0.101709778588496	0.758629933845967	0.159225046547758	0.71100702768429	-0.128491992328761	0.544359387452918	-0.169124217562333	0.445084770279807	0.0241491247175814	0.928430405450938	0.0575152679592621	0.84538030453544	0.482394419799407	0.0182930984792873	0.0714946630287181	0.910481682358131	0.553889082828126	0.162741571651499	-0.0536757865735727	0.928639100562703	0.0178188764551455	0.953870718699653	0.500213296254555	0.37430991996971	0.308163027287066	0.620521984870805	0.254487240713495	0.725978872016767	0.325981903742212	0.493682638785185	0.80837632354162
Apoc3	-0.00791420797159569	0.999509748788358	0.0255733958882956	0.937192872841131	0.0176591879166999	0.963481199825015	-0.059970639339799	0.832176479966568	-0.034397243451503	0.990459027550108	-0.0423114514230996	0.998764524901864	0.0510650179058775	0.71420310891948	-0.0089056214339227	0.948683811772915	0.0166677744543732	0.897980802479925	0.00875356648277664	0.954213946599738	-0.026726822572911	0.889626654658497	0.0243381953329669	0.862092665113308	-0.0356324440068333	0.76533528318159	-0.0100590481185374	0.931809319195925	-0.017973256090134	0.882938356324735	-0.0773981895653538	0.606763525198406	0.10142643287226	0.709739103167868	0.0240282433069061	0.941410686311473	-0.0651921186941626	0.794881565779267	0.0362343141780975	0.721048707045669	-0.0411638753872561	0.958919944350115	0.124271979378006	0.745713384927113	0.0590798606838457	0.914789434812854	0.160506293556106	0.667183321703444	0.0831081039907509
Apod	0.106975902794039	0.999509748788358	0.227073855388602	0.635755119716795	0.334049758182642	0.519713091457869	-0.243881015791434	0.688839940207321	-0.0168071604028322	0.99802547125153	0.0901687423912072	0.998764524901864	-0.217187591828384	0.551976063324039	-0.461068607619819	0.00788824900574056	-0.233994752231217	0.413636513088706	-0.127018849437177	0.674857129999946	-0.00583470347336457	0.993807415973031	-0.223022295301749	0.542309258530503	-0.466903311093183	0.0404854174540619	-0.239829455704581	0.434434630236144	-0.132853552910542	0.677498338671728	-0.14311255667683	0.443671256898754	-0.0535281565270608	0.821644443382097	-0.196640713203891	0.321601908114153	0.0627642564917598	0.659239179749205	0.0092360999646996	0.957634259678915	-0.13387645671213	0.817582581649784	0.107059691576931	0.649076034850278	0.169823948068691	0.4165810505095	0.116295791541631	0.714469471249895	-0.0268167651351992
Apoe	0.00034866458287928	0.999773836585522	0.149809679708289	0.503264339508733	0.150158344291169	0.672445700278239	-0.175491730915718	0.533043823168166	-0.0256820512074301	0.996877327104306	-0.0253333866245492	0.998764524901864	-0.343448163227162	0.0594182350485923	-0.518939894142879	0.00078106535339417	-0.36913021443459	0.0199281328753644	-0.36878154985171	0.0555532295024768	-0.116547899711057	0.845467203838661	-0.459996062938218	0.126525433024914	-0.635487793853935	0.0324315027367762	-0.485678114145648	0.0935451820328345	-0.485329449562767	0.115676321545428	0.852853755174197	0.0385138429671159	-0.197303764006204	0.747000165140283	0.655549991167994	0.158865403922349	-0.458273274145367	0.353613009739716	-0.655577038151571	0.104108080714608	0.197276717022627	0.912076723094961	0.588737699474855	0.537234980427429	0.130464425329491	0.848035273037892	-0.0668393386767139	0.943422405950947	0.786014416497483
Apoh	-0.129925397361907	0.999509748788358	0.039855420752276	0.935080440254742	-0.0900699766096299	0.780008050919094	0.173649430897784	0.463722181761501	0.213504851650061	0.970197654471483	0.0835794542881542	0.998764524901864	-0.165761932794437	0.200779907167071	0.00788749810334863	0.969296544049962	0.0477429188556247	0.812373817748034	-0.0821824785062817	0.600385129219195	0.0354444573979107	0.917830593203612	-0.130317475396525	0.354896085934224	0.043331955501259	0.820645110617843	0.0831873762535352	0.648932287713639	-0.0467380211083708	0.795805683790544	0.0129721853214964	0.941314618070565	-0.00163109171518116	0.994492244126089	0.0113410936063148	0.963061684871052	-0.201430863691881	0.178921586686442	-0.203061955407062	0.0841133554832206	-0.190089770085565	0.628663159177153	0.186362129593367	0.563504860669373	-0.0150687340985134	0.971847622563656	-0.0166998258136952	0.976171261143323	-0.00372764049219816
Nr2f2	-0.167929963737376	0.999509748788358	0.149405335311413	0.755130728370675	-0.0185246284259633	0.980724310955037	-0.0690572962309087	0.926880797272216	0.0803480390805043	0.990459027550108	-0.0875819246568724	0.998764524901864	0.13079218162376	0.675923309422932	0.0617348853928509	0.804474835642462	0.211140220704264	0.339095926243526	0.0432102569668882	0.889596664207951	0.0578518665187372	0.911982723690058	0.188644048142498	0.517370036979493	0.119586751911589	0.648632985132165	0.268992087223002	0.237779147004604	0.101062123485627	0.705113600416377	0.16203601262971	0.507392907726693	-0.0945217628491234	0.764344817213233	0.0675142497805876	0.840995394772723	-0.204102427310396	0.306974254868766	-0.29862419015952	0.0863528687084225	-0.136588177529808	0.872869204672806	0.0627316009773415	0.886247604781936	-0.141370826333054	0.721388904755764	-0.235892589182176	0.57994610032357	-0.0738565765524653
App	-0.0406895820504941	0.999509748788358	-0.0432573432760088	0.895659529550002	-0.0839469253265024	0.767299608746368	0.0657682349868656	0.814145385565052	0.0225108917108559	0.996690990519336	-0.0181786903396377	0.998764524901864	-0.046886635709555	0.790067904114653	0.0188815992773102	0.909307455446297	-0.0243757439986976	0.894611821168456	-0.0650653260491922	0.69070115629099	-0.276312301857497	0.453964348737885	-0.323198937567052	0.0660070520459262	-0.257430702580187	0.121844888856539	-0.300688045856195	0.0702483490833122	-0.341377627906689	0.0483407758527379	0.332766682674911	0.0651039305716686	-0.055447491859965	0.800016448259496	0.277319190814947	0.187317063398942	-0.372060706561673	0.137954203195571	-0.427508198421636	0.0497773192844687	-0.0947415157467215	0.929215086647644	0.274598469427779	0.549612057931454	-0.0974622371338911	0.70219339928578	-0.152909728993854	0.519421174994948	0.179856953681056
Aprt	0.0145259410268801	0.999509748788358	0.0744678838314449	0.722933995681045	0.0889938248583244	0.756178228424746	-0.0186942094830696	0.962780449699371	0.0557736743483744	0.986518535607493	0.0702996153752539	0.998764524901864	-0.199076187961023	0.139384156939439	-0.217770397444093	0.021761436895119	-0.143302513612649	0.207858031476721	-0.128776572585769	0.384767684005805	0.0626817178854299	0.741910345104089	-0.136394470075593	0.248672222446403	-0.155088679558663	0.0625241035367864	-0.0806207957272191	0.423062195122162	-0.0660948547003397	0.622734835024971	0.1017692998909	0.413901521006435	-0.0298116840271626	0.920524165628151	0.071957615863736	0.710031900015533	-0.020899623075733	0.935065683175016	-0.0507113071028963	0.749339906544002	0.0510579927880053	0.929215086647644	-0.133498644194719	0.57973180551808	-0.154398267270449	0.517525743093054	-0.184209951297613	0.356223338439757	-0.0824406514067151
Aqp1	0.0762519996633803	0.999509748788358	0.0173924500563253	0.952098063100163	0.0936444497197052	0.609735880948517	0.0504190161513194	0.765182398556192	0.0678114662076467	0.986518535607493	0.144063465871027	0.911723913995632	0.0910011527865821	0.397649449573541	0.141420168937903	0.114704566327228	0.15881261899423	0.119377447166883	0.23506461865761	0.02972534802877	-0.151835114334102	0.536784681818556	-0.0608339615475198	0.632287732696094	-0.010414945396199	0.951376677748813	0.00697750466012827	0.966379416995441	0.0832295043235082	0.511114885667597	0.220487495688673	0.0586347835235276	0.110597262461528	0.629359498782398	0.331084758150201	0.078005295823602	-0.120720785404029	0.635169901661189	-0.0101235229425005	0.964126247733332	0.210363972746175	0.665671070480907	0.191237328036303	0.581287590715785	0.0705165426322764	0.812385979891282	0.181113805093807	0.328773771405147	0.401601300782478
Aqp2	0.0601322747220841	0.999509748788358	-0.0496136662160797	0.861595768466506	0.0105186085060044	0.983767556209611	0.0509215326734986	0.905253972774095	0.00130786645741808	0.999411706800457	0.0614401411795022	0.998764524901864	-0.0577513674033107	0.79855483981268	-0.00682983472981188	0.971123611112605	-0.0564435009458924	0.728941500889109	0.00368877377619126	0.990110791022033	0.0645320643275573	0.840531817046326	0.00678069692424665	0.979756498658322	0.0577022295977451	0.71963438688893	0.008088563381665	0.967301043070682	0.0682208381037491	0.731147781450375	-0.28664752434156	0.104132187811675	0.11219107828712	0.684073058138464	-0.174456446054441	0.483905336797985	-0.0211145711293529	0.948932969655483	0.0910765071577667	0.604871107111541	-0.195571017183793	0.768602152666606	-0.181829914497221	0.570867483877554	-0.202944485626573	0.47021915357228	-0.0907534073394532	0.723939550222648	-0.377400931681013
Aqp3	0.0154451653216394	0.999509748788358	0.219189310385913	0.505851096217911	0.234634475707553	0.592606484595192	-0.273850121238023	0.398985054127025	-0.05466081085211	0.991037975911939	-0.0392156455304701	0.998764524901864	0.0422964580588183	0.841545048184573	-0.231553663179204	0.0868988640527252	-0.0123643527932918	0.95588153920539	0.00308081252834813	0.992419730324268	0.0550598070954212	0.894510367979333	0.0973562651542387	0.686826062460328	-0.176493856083784	0.418260722235635	0.042695454302129	0.878021175846606	0.058140619623769	0.846235196962755	-0.00104519289197975	0.995722720537576	0.0590123106718172	0.723065916150835	0.0579671177798373	0.695872469599908	0.0801570718651353	0.616868088537703	0.139169382536953	0.297268764371733	0.138124189644974	0.770428145280765	0.00258432248955046	0.994675292199577	0.0827413943546859	0.725836944348163	0.141753705026504	0.592455045916885	0.140708512134523
Aqp4	-0.0395832167364607	0.999509748788358	0.172711473224982	0.783197402304647	0.133128256488521	0.825605740233869	-0.339272930960219	0.340845843865648	-0.166561457735238	0.986518535607493	-0.206144674471698	0.998764524901864	0.306139058784456	0.113447135571611	-0.0331338721757622	0.90776234302754	0.13957760104922	0.655502124353803	0.0999943843127584	0.740641752114003	-0.0407165091234909	0.954934598263008	0.265422549660966	0.320831610256287	-0.0738503812992533	0.838023061381079	0.0988610919257281	0.802002515074039	0.0592778751892679	0.885908453469903	-0.00409602111794201	0.982103537799995	-0.0168739743817582	0.944523996021747	-0.0209699954997004	0.93074188933479	0.0776703137333872	0.81722865680263	0.0607963393516285	0.83142679559973	0.0567003182336884	0.96337529216839	-0.106677896204136	0.842220478797798	-0.0290075824707491	0.926003328517444	-0.0458815568525074	0.888695865029343	-0.0499775779704494
Aqp5	-0.0167984002689489	0.999509748788358	-0.0558851328278601	0.895641778861949	-0.0726835330968076	0.865465856153286	0.0487179584178255	0.892990207087091	-0.00716717441003406	0.99802547125153	-0.0239655746789816	0.998764524901864	0.0111449085246573	0.935757488813299	0.0598628669424823	0.705451171983421	0.0039777341146227	0.982676651660261	-0.0128206661543248	0.946799108619462	-0.195226089187651	0.54741016996989	-0.184081180662994	0.261973528715474	-0.13536322224517	0.522499409224904	-0.191248355073029	0.276304045570846	-0.208046755341978	0.241698259085775	0.0146255757026998	0.930810576856571	0.0571505544336847	0.744343419686488	0.0717761301363855	0.711004338500213	-0.375731319410167	0.0960195917610068	-0.318580764976481	0.0751224040599109	-0.30395518927378	0.583410022067789	0.0916117475097925	0.833501589372924	-0.284119571900372	0.231443212403174	-0.226969017466686	0.35263912936238	-0.212343441763987
Aqp6	0.0339753490023364	0.999509748788358	-0.0646729177265885	0.683287523015559	-0.0306975687242522	0.910880853133804	0.0610905486878296	0.658775664918622	-0.00358236903875876	0.99802547125153	0.0303929799635771	0.998764524901864	0.0151323255295384	0.88158909604962	0.0762228742173674	0.298130007619926	0.0115499564907794	0.919081036533529	0.0455253054931158	0.683683886155956	-0.0249152764178504	0.868818032149069	-0.00978295088831182	0.909941481090159	0.0513075977995176	0.496967998290449	-0.0133653199270708	0.888372173360455	0.0206100290752655	0.852912653540825	0.0069143661537975	0.948523663861164	-0.0321611301258805	0.803911261880418	-0.0252467639720836	0.847084095096229	0.0294789330069471	0.809380201813253	-0.00268219711893401	0.980846068012464	0.00423216903486462	0.995270194920959	0.0348956739447849	0.850871338970345	0.0643746069517319	0.644467321082481	0.0322134768258505	0.864714139788907	0.0391278429796493
Aqp7	-0.00433104631515038	0.999509748788358	-0.0320811561043395	0.865184265800211	-0.0364122024194897	0.830639853210229	0.0772114108994423	0.707125922742815	0.045130254795103	0.986518535607493	0.0407992084799524	0.998764524901864	-0.0513168477787752	0.679605443779172	0.0258945631206679	0.747399261822883	-0.00618659298367184	0.955861857703262	-0.0105176392988224	0.922653415175785	0.0358079807550613	0.805925241853495	-0.015508867023714	0.908027314605088	0.0617025438757291	0.388681887320832	0.0296213877713894	0.739238440809294	0.0252903414562388	0.769866772274313	-0.049344093245001	0.608950744068743	0.118715058340337	0.357437349153224	0.0693709650953363	0.572177009088873	-0.0845550324994208	0.441781402033804	0.0341600258409166	0.714094643800784	-0.015184067404083	0.971784988787239	-0.0110721991800467	0.958563998150035	-0.0956272316794672	0.542437788453541	0.0230878266608707	0.92925975975392	-0.0262562665841304
Aqp8	0.0120918912705541	0.999509748788358	-0.0679034226494593	0.816249919932952	-0.0558115313789056	0.840470097695002	0.0615226555772912	0.76107077644338	-0.00638076707216831	0.99802547125153	0.00571112419838542	0.998764524901864	0.0253516242015634	0.865422207996503	0.0868742797788553	0.373113409073677	0.0189708571293954	0.917654609344272	0.0310627483999491	0.857789881028507	-0.00600375844148841	0.982626545231432	0.0193478657600746	0.879447391978615	0.0808705213373665	0.393738949376621	0.0129670986879065	0.935121127743237	0.0250589899584607	0.86461122114431	0.0947722609906236	0.451061480873756	0.0238068030494246	0.941909265175074	0.118579064040047	0.526131219549989	-0.0686751189717959	0.749949386027833	-0.0448683159223718	0.767215763015725	0.0499039450682522	0.926958462671922	0.0886509701521595	0.74412433171606	0.0199758511803642	0.962907926806905	0.0437826542297885	0.910941011769579	0.138554915220411
Aqr	-0.0594280621137712	0.999509748788358	0.00794706487060038	0.981977499954276	-0.0514809972431709	0.879180321950828	0.0750390112006175	0.705037154763087	0.0829860760712173	0.986518535607493	0.0235580139574456	0.998764524901864	-0.00249838286815731	0.984940584059105	0.0725406283324599	0.485093846751391	0.0804876932030601	0.518060496843068	0.0210596310892888	0.902145702739993	0.0642868493745702	0.73406074877513	0.0617884665064127	0.539282077681369	0.136827477707031	0.187769375677808	0.144774542577631	0.185807054264045	0.0853464804638588	0.472366349760798	0.0205701664970859	0.826433259340894	0.0629633866749114	0.724919771557438	0.0835335531719973	0.573375518163554	-0.0302700590987967	0.889830429147663	0.032693327576115	0.812901080119398	0.0532634940732025	0.91731129384768	-0.0578150813388216	0.820524079548357	-0.088085140437618	0.677471018094008	-0.0251217537627065	0.906136675681832	-0.00455158726562001
Ar	-0.0106776160905249	0.999509748788358	0.110452057056342	0.817503236523603	0.0997744409658171	0.834401019517763	0.143675694973606	0.754500383837279	0.254127752029947	0.986518535607493	0.243450135939423	0.998764524901864	0.410374247335112	0.0765174409536387	0.554049942308718	0.00152736672404465	0.66450199936506	0.00487737788223791	0.653824383274535	0.00410121245097469	-0.0996843432525163	0.799324759214165	0.310689904082596	0.199405214288115	0.454365599056201	0.0235137492780009	0.564817656112543	0.0172728417297784	0.554140040022018	0.019648467439557	-0.0338603253211663	0.860084737822916	0.0179007574078802	0.958154057380638	-0.015959567913286	0.954757356294967	0.0931064222333021	0.697511593884829	0.111007179641182	0.568535048968816	0.0771468543200172	0.926958462671922	-0.0181456895899034	0.968710420955249	0.0749607326433997	0.798485841617852	0.0928614900512795	0.785025027252873	0.0590011647301133
Araf	-0.0936405891768384	0.999509748788358	0.109242337005812	0.535769341200094	0.0156017478289741	0.962133907757703	-0.120462831884702	0.525509031780048	-0.0112204948788912	0.99802547125153	-0.104861084055729	0.998764524901864	0.0711614032574155	0.652463996248541	-0.0493014286272868	0.699843351706715	0.0599409083785241	0.696945030570948	-0.0336996807983134	0.854620167557593	-0.0356070466270387	0.900332408564302	0.0355543566303771	0.797252975897762	-0.0849084752543252	0.391001406169569	0.0243338617514857	0.862794294950101	-0.0693067274253522	0.539217869533425	-0.00141925354801715	0.994236441299054	-0.171257815843459	0.313862482538919	-0.172677069391476	0.22197246354297	0.157001657209894	0.233297548818044	-0.014256158633565	0.928117795786208	-0.0156754121815814	0.979377551750124	0.0568095109063584	0.836208176989305	0.213811168116253	0.293808019396038	0.0425533522727936	0.916603340491408	0.0411340987247768
Arc	-0.0969952716208785	0.999509748788358	0.0519449947460947	0.881898616509118	-0.045050276874784	0.915223165187556	0.129796234026352	0.551968193347157	0.181741228772447	0.986518535607493	0.0847459571515677	0.998764524901864	-0.205831681888331	0.108823900122542	-0.0760354478619793	0.550248283529683	-0.0240904531158843	0.90466896815144	-0.121085724736763	0.456472177959147	0.0829782512876605	0.734092736110999	-0.122853430600671	0.320168048177316	0.00694280342568118	0.969553213036553	0.0588877981717762	0.704109562398115	-0.0381074734491024	0.833650721143159	-0.295158123824561	0.07306295871064	0.0785341589451722	0.703827602485931	-0.216623964879388	0.309762463591349	0.00102285260264314	0.997406585142157	0.0795570115478157	0.519540113755362	-0.215601112276745	0.682919956665162	-0.0381864688072921	0.900795136245265	-0.0371636162046485	0.912914306106946	0.0413705427405246	0.887216577966023	-0.253787581084036
Areg	0.226437649917973	0.999509748788358	-0.191546984189914	0.832589043225352	0.0348906657280588	0.985544125696719	0.0100144814537043	0.995353931108906	-0.181532502736209	0.986518535607493	0.0449051471817641	0.998764524901864	0.194761427171884	0.716006728071289	0.204775908625587	0.647410795821841	0.0132289244356741	0.981663265610689	0.239666574353647	0.732002394693269	-0.744850537077522	0.381398013984486	-0.550089109905638	0.144772656636958	-0.540074628451934	0.131344311856768	-0.731621612641848	0.0171340080115465	-0.505183962723875	0.293067289490357	0.135521920146116	0.793378260852177	0.37814505499988	0.491678465009614	0.513666975145996	0.373039259369329	0.10989961071967	0.814449297480314	0.48804466571955	0.0873722906327709	0.623566585865667	0.60465714226105	-0.400890255511335	0.547962693275585	-0.290990644791664	0.689567406430206	0.0871544102082165	0.938625364289011	0.222676330354332
Arf1	0.048475822646308	0.999509748788358	-0.0353195405991296	0.91174276203384	0.0131562820471788	0.983424638576875	-0.0808903598912533	0.773475042584602	-0.116209900490383	0.986518535607493	-0.0677340778440747	0.998764524901864	-0.279342057220913	0.0640663764592967	-0.360232417112165	0.00287972700871787	-0.395551957711295	0.00611776735976299	-0.347076135064986	0.0502169677258674	-0.0990629127563281	0.771288861525053	-0.37840496997724	0.0476945114854725	-0.459295329868493	0.0165612216275033	-0.494614870467622	0.010858199530283	-0.446139047821315	0.036940299582112	0.633553638801028	0.0387899450970805	-0.10053019803581	0.849325386589446	0.533023440765217	0.185808391555376	-0.318700199438804	0.371719145108601	-0.419230397474615	0.060258534485506	0.214323241326415	0.827767650337617	0.33323858084411	0.537234980427429	0.0145383814053065	0.983812671134308	-0.0859918166305039	0.842534600721006	0.547561822170525
Arf2	-0.00209717947440941	0.999773836585522	0.0562051832504537	0.918894384384869	0.0541080037760447	0.935420069027752	-0.0927823069620272	0.783908237788852	-0.0365771237115721	0.990640488424464	-0.0386743031859812	0.998764524901864	-0.172829522460646	0.199208487781017	-0.265611829422673	0.126657657512236	-0.209406646172218	0.201778389190665	-0.211503825646627	0.239263464765698	-0.223001302794072	0.517191226693677	-0.395830825254717	0.0150442635929952	-0.488613132216745	0.023339727228138	-0.43240794896629	0.0181565934535374	-0.434505128440699	0.0245199684715078	0.267027800450684	0.120294476781518	-0.185136121709088	0.523106111949904	0.0818916787415964	0.737773220695624	-0.097970408295341	0.693170251711607	-0.28310653000443	0.105246191128431	-0.0160787295537434	0.982907627644898	0.12368502343733	0.657807496980178	0.0257146151419901	0.954855914730563	-0.159421506567097	0.609902307497781	0.107606293883586
Arf3	0.115159698226053	0.999509748788358	-0.140531963403393	0.614211219870261	-0.0253722651773399	0.962175399232501	0.136378385150066	0.66576553697532	-0.0041535782533267	0.99802547125153	0.111006119972727	0.998764524901864	-0.256226527488363	0.191203001697302	-0.119848142338298	0.537624113827452	-0.26038010574169	0.141393249648101	-0.145220407515637	0.490985584234097	-0.0527159973240545	0.91436258935106	-0.308942524812418	0.100752498965883	-0.172564139662353	0.370634477308894	-0.313096103065746	0.073149651787479	-0.197936404839692	0.261076361919364	0.057852964061721	0.715562793800162	0.0360117870404408	0.841597894405874	0.093864751102162	0.605608982394256	-0.260509071592784	0.153626232178303	-0.224497284552342	0.139728141550383	-0.16664432049062	0.792648343941609	0.142820951349252	0.646928119630858	-0.117688120243531	0.491138421559705	-0.081676333203089	0.715581075627912	-0.0238233691413689
Arf4	-0.0113803596671202	0.999509748788358	0.159799279082499	0.630537416498009	0.148418919415378	0.724965822603769	-0.0714525815071035	0.816734719458326	0.0883466975753949	0.986518535607493	0.0769663379082755	0.998764524901864	0.232080082586564	0.0992555241236072	0.160627501079459	0.219932327797246	0.320426780161958	0.0522864928499366	0.309046420494838	0.09915321941248	0.0092252646288454	0.980536692761363	0.241305347215407	0.0861016646859592	0.169852765708302	0.227742577173671	0.329652044790802	0.0483949144163359	0.31827168512368	0.0760726571999344	0.124235059441828	0.333927351101415	-0.0278876616773868	0.910581768280917	0.0963473977644413	0.500010140891736	-0.0286572785833201	0.892270579469286	-0.0565449402607067	0.74527517743016	0.0676901191811235	0.907916577002026	-0.0434466578214028	0.886247604781936	-0.0721039364047217	0.733922670342997	-0.0999915980821072	0.713036591147539	0.0242434613597207
Arf5	0.0795625699759291	0.999509748788358	-0.0081877901954721	0.985951640792021	0.0713747797804566	0.898779284329617	-0.0619903859114798	0.852867330883368	-0.0701781761069517	0.986518535607493	0.00938439386897701	0.998764524901864	-0.103105849624663	0.464564458385476	-0.165096235536143	0.200045945478778	-0.173284025731616	0.243550347354045	-0.0937214557556861	0.668646371765393	0.142376585998572	0.59470652728362	0.0392707363739081	0.818361940994046	-0.0227196495375724	0.912210145947412	-0.0309074397330434	0.880818262698561	0.0486551302428853	0.841990793774555	-0.226197304630278	0.208259129602091	-0.0744273912626534	0.787250269415076	-0.300624695892932	0.140637970889434	0.210676903282467	0.287796010211857	0.136249512019813	0.452646818306481	-0.0899477926104627	0.907326861728877	-0.325893048189779	0.537234980427429	-0.115216144907313	0.689771106419405	-0.189643536169966	0.562736427085689	-0.415840840800243
Arf6	0.00414870845491136	0.999509748788358	0.0457286602675094	0.81791459883774	0.0498773687224211	0.808010569211624	-0.0174881149700854	0.953772828994576	0.0282405452974236	0.99199150059312	0.0323892537523354	0.998764524901864	0.0128402279783191	0.937254717282775	-0.00464788699176735	0.973486595112701	0.0410807732757417	0.736102855044863	0.0452294817306535	0.7360428010985	-0.00357126870249287	0.99300609327687	0.00926895927582736	0.955392870838413	-0.00821915569425996	0.956363245878022	0.0375095045732492	0.766597956445285	0.0416582130281609	0.751813991045043	0.131052775127904	0.276890979537261	-0.0201077615870038	0.90434333060457	0.110945013540899	0.45287153027632	-0.0908584355344148	0.494382205539461	-0.110966197121419	0.286430903410621	0.0200865780064857	0.976937083603665	0.0734923897526553	0.733508043974392	-0.0173660457817582	0.937183863711001	-0.037473807368762	0.86062707270992	0.0935789677591412
Arg1	-0.028969861809549	0.999509748788358	-0.0533114316914425	0.948354193674952	-0.0822812935009929	0.905689027992169	0.111901402506966	0.812983277683059	0.0585899708155241	0.995815847401992	0.0296201090059746	0.998764524901864	-0.305273174768603	0.208956096651151	-0.193371772261637	0.376620494172132	-0.246683203953079	0.386938340860618	-0.275653065762629	0.297319899911547	-0.00671017442859687	0.994680688739322	-0.311983349197201	0.305437235143582	-0.200081946690234	0.528400667532038	-0.253393378381677	0.462111770640791	-0.282363240191226	0.380035172850765	0.177538319420083	0.533133815818742	0.178197681238918	0.760189127933228	0.355736000659002	0.334190272103394	-0.468292982499148	0.225142552799377	-0.29009530126023	0.313818998286098	-0.112556981840145	0.90605530566837	0.140201728886075	0.750930705544351	-0.328091253613071	0.540232647663799	-0.149893572374152	0.828457045258849	0.0276447470459308
Arg2	-0.108348312125621	0.999509748788358	-0.0516725068759314	0.95240006588998	-0.160020819001553	0.828614184396479	-0.106308129477149	0.8136972616934	-0.157980636353081	0.986518535607493	-0.266328948478701	0.998764524901864	0.0173828071286712	0.95043314856503	-0.0889253223484782	0.712466899282255	-0.14059782922441	0.61852913506093	-0.248946141350031	0.411426972273024	-0.495581212735898	0.22643031710061	-0.478198405607227	0.0126649595166608	-0.584506535084376	0.0137435913128173	-0.636179041960307	0.0103474717054199	-0.744527354085928	0.0126718542262535	0.244202791330672	0.202358221888464	0.0719367777245353	0.916052296196129	0.316139569055207	0.474731730333438	-0.286235554213624	0.639358489295642	-0.21429877648909	0.569210375596058	0.0299040148415835	0.986616673576678	0.276728560091491	0.731401496779517	-0.00950699412213322	0.992251758472344	0.0624297836024025	0.92925975975392	0.306632574933074
Rhob	0.0358971011768324	0.999509748788358	0.0424028255490056	0.942409690964023	0.078299926725838	0.905592458230371	-0.081803496604655	0.802881888744535	-0.0394006710556495	0.995815847401992	-0.00350356987881808	0.998764524901864	0.223233156770231	0.237638048025497	0.141429660165576	0.400543323275699	0.183832485714583	0.410915622937819	0.219729586891413	0.408435455181836	-0.492183315709535	0.22643031710061	-0.268950158939303	0.0904699630932493	-0.350753655543958	0.0247229020527727	-0.308350829994952	0.0888895444258431	-0.272453728818121	0.19443844047842	0.300755824266234	0.303434648327635	0.045013000003121	0.931564938386349	0.345768824269356	0.201835251372596	-0.155266674294541	0.715864720728239	-0.110253674291421	0.808996616937703	0.190502149974816	0.891499919610535	-0.0654266663806495	0.938036487465125	-0.22069334067519	0.528650260824124	-0.175680340672067	0.785466049313553	0.125075483594167
Rhoc	0.0419411964459156	0.999509748788358	-0.0211545025211338	0.964604439510986	0.0207866939247818	0.963481199825015	0.0475477752522504	0.766497981696056	0.0263932727311157	0.995815847401992	0.0683344691770314	0.998764524901864	-0.0745962552061109	0.650440255607192	-0.0270484799538611	0.878694491250152	-0.048202982474995	0.837745294287164	-0.00626178602908017	0.985294042105108	-0.330095019388861	0.454076170839095	-0.404691274594972	0.0275150562056819	-0.357143499342721	0.048027619548897	-0.378298001863856	0.0606029802573347	-0.33635680541794	0.0905926620169752	0.312997356758991	0.0692277020212036	0.100107938413197	0.815813892799208	0.413105295172189	0.140564596463189	-0.189906119054479	0.66235547497002	-0.0897981806412832	0.796994255697809	0.223199176117711	0.815720122005532	0.0371689471892591	0.959792119779458	-0.15273717186522	0.73136986914142	-0.0526292334520219	0.912230149132228	0.260368123306969
Rhod	0.0979158428997958	0.999509748788358	-0.116423083332868	0.705294211588358	-0.0185072404330728	0.97437565448626	0.0163081870288615	0.971098324458832	-0.100114896304006	0.986518535607493	-0.00219905340421107	0.998764524901864	-0.0915505221478365	0.43063512195525	-0.0752423351189748	0.557463125310353	-0.191665418451843	0.09698883661929	-0.0937495755520474	0.521060191508533	-0.092123200438529	0.66956485278108	-0.183673722586366	0.141456096342964	-0.167365535557505	0.237706461941746	-0.283788618890373	0.0388371555738088	-0.185872775990577	0.180424514974117	0.098411456148239	0.353896341848798	0.0371935845927903	0.888108614611464	0.13560504074103	0.427333342257037	-0.212221814997964	0.249528704833821	-0.175028230405174	0.137761515435617	-0.0766167742569346	0.866379151125892	0.0403901345431992	0.868966332124674	-0.171831680454765	0.442290751738345	-0.134638095861974	0.409740288279899	-0.0362266397137353
Arhgap5	-0.280079487467286	0.999509748788358	0.276908151057583	0.843870330985037	-0.0031713364097036	0.998084334262955	0.0309795246183261	0.985547068975719	0.307887675675909	0.986518535607493	0.0278081882086224	0.998764524901864	0.401662401732663	0.376654041705461	0.43264192635099	0.22688952997795	0.709550077408573	0.0897345336346614	0.429470589941286	0.289796761457337	-0.414712541879588	0.622150042381957	-0.0130501401469251	0.987045908217647	0.0179293844714009	0.982413574688913	0.294837535528984	0.644712210451167	0.0147580480616964	0.985702707174671	0.0359847104945235	0.809262120118952	0.174021283588891	0.395996953649901	0.210005994083415	0.163085732977704	-0.321593620668829	0.141142313757353	-0.147572337079938	0.4364024016772	-0.111587626585413	0.858234058243407	-0.00863652992750422	0.984352987835446	-0.330230150596332	0.167088905667077	-0.15620886700744	0.59573974511375	-0.120224156512916
Arhgap6	0.0543792050401119	0.999509748788358	-0.19582881634926	0.686133601671165	-0.141449611309147	0.654364272583229	0.161222852535909	0.66202882495023	-0.0346059638133502	0.997906679112912	0.0197732412267619	0.998764524901864	-0.00680851966967011	0.98331354075501	0.154414332866239	0.395050688616655	-0.0414144834830195	0.913477318235549	0.0129647215570918	0.969908496484867	-0.221929039907486	0.669213232294579	-0.228737559577156	0.424086346586798	-0.0675147070412473	0.830165487957125	-0.263343523390506	0.416053736447958	-0.208964318350394	0.429903009945042	0.487581342697878	0.120221832514756	-0.244021132379747	0.474206511998443	0.243560210318132	0.540064821091253	-0.258320609265248	0.563631890374127	-0.502341741644994	0.145925541300562	-0.0147603989471154	0.995291666406056	0.345436428900907	0.628188169610979	0.0871158196356606	0.863019198697239	-0.156905312744084	0.734071802162915	0.330676029953793
Arhgdib	-0.0208788464949514	0.999509748788358	0.430803737647459	0.301901909103911	0.409924891152507	0.43789779858723	-0.131918394035083	0.804843484898835	0.298885343612375	0.986518535607493	0.278006497117423	0.998764524901864	-0.369459872723978	0.139643816895085	-0.501378266759062	0.0408000999367746	-0.0705745291116049	0.830837404011565	-0.0914533756065569	0.777866900224281	0.188978791540325	0.801459121124142	-0.180481081183654	0.652885237045493	-0.312399475218739	0.424430760879763	0.11840426242872	0.791838397223932	0.0975254159337679	0.841340231417442	1.29152633428382	0.0105066222805389	-0.389329431385995	0.509969490817299	0.902196902897823	0.0948470822714943	-0.213419324378639	0.688676079360626	-0.602748755764634	0.0834409815702906	0.688777578519186	0.490207490649286	0.314002603474499	0.578804645936486	0.100583279095864	0.905089994059371	-0.288746152290132	0.603288003262266	1.00278018199369
Phox2a	-0.0317084875075152	0.999509748788358	-0.0388375679551246	0.91174276203384	-0.0705460554626403	0.786036058389647	0.0541279939185301	0.822324180001553	0.0152904259634052	0.996903554785032	-0.0164180615441104	0.998764524901864	-0.0350345108908333	0.79219486252677	0.0190934830276964	0.895753771616287	-0.0197440849274279	0.904260467774617	-0.051452572434944	0.693972566072671	-0.013416509567192	0.965422967499824	-0.0484510204580254	0.702841126280592	0.00567697346050525	0.975239737491119	-0.03316059449462	0.827363226114595	-0.0648690820021356	0.607504563616087	-0.022176793520891	0.852134620996038	-0.0326397705838327	0.857014144306016	-0.0548165641047232	0.641236712033198	0.0470137918367766	0.734192791174451	0.0143740212529441	0.925200138216595	-0.0078027722679458	0.988654857210298	0.036237095941972	0.902375687802365	0.083250887778748	0.679206502765236	0.0506111171949167	0.87759653834214	0.0284343236740258
Arl4a	0.151248013057076	0.999509748788358	0.147075418236076	0.808584477226478	0.298323431293152	0.666655402241984	-0.378521607352982	0.323500000046228	-0.231446189116907	0.986518535607493	-0.0801981760598304	0.998764524901864	0.307116771066234	0.116304156537644	-0.0714048362867483	0.702158942772868	0.0756705819493267	0.804010658652755	0.226918595006403	0.501821593612408	-0.159914050658009	0.571057162253545	0.147202720408226	0.475768796474441	-0.231318886944757	0.174355107475368	-0.0842434687086819	0.763673856339346	0.0670045443483947	0.864967983120402	-0.118348731974945	0.53624123277746	-0.0857772453737148	0.577637687373107	-0.204125977348659	0.382207163108621	0.228991307675037	0.299339988124328	0.143214062301323	0.415627812382864	0.0248653303263782	0.983683389373552	-0.0279366559205379	0.959792119779458	0.201054651754498	0.432996875239609	0.115277406380786	0.694051063670238	-0.0030713255941613
Arnt	-0.0921765213939842	0.999509748788358	0.0369539138519241	0.918038697481063	-0.0552226075420607	0.88551490079064	-0.0474455793364442	0.893727383985791	-0.0104916654845205	0.99802547125153	-0.102668186878504	0.998764524901864	0.024553256430077	0.864794211552073	-0.022892322906368	0.875911378273363	0.0140615909455567	0.911920711761172	-0.0781149304484282	0.493060105098463	0.100736006735663	0.663544374272126	0.12528926316574	0.371760353674471	0.0778436838292956	0.639997796287432	0.114797597681219	0.375088694287647	0.0226210762872355	0.90676946681468	-0.224541755968995	0.0648810773483443	-0.105468567883902	0.586271265508361	-0.330010323852896	0.0421808287787607	0.139670376142197	0.381118616630249	0.0342018082582939	0.826012440301107	-0.190339947710699	0.548820785683382	-0.00451789799159693	0.986660871101407	0.1351524781506	0.486065579616682	0.0296839102666988	0.930543572586179	-0.194857845702296
Arnt2	0.00602428477424592	0.999509748788358	-0.113952915191265	0.643455531637298	-0.107928630417019	0.654612157278098	0.115215732775695	0.702999609136938	0.00126281758443032	0.999570156449735	0.00728710235867647	0.998764524901864	-0.118825118640825	0.501028426363795	-0.00360938586512858	0.983437512115492	-0.117562301056393	0.421689185482459	-0.111538016282148	0.4053267213066	0.0413583408397532	0.890015450719482	-0.0774667778010713	0.664922921897371	0.0377489549746243	0.81022543772442	-0.0762039602166408	0.628182288388964	-0.0701796754423943	0.619343615177241	-0.121854476677269	0.339955249577028	0.0128541196547954	0.964250863648605	-0.109000357022473	0.607973626707248	0.105536942570197	0.611838666480748	0.118391062224993	0.297726382184388	-0.00346341445227621	0.996550900401636	0.00615383700803992	0.983525639767689	0.111690779578238	0.687889201752123	0.124544899233033	0.497011242966266	0.00269042255576435
Arntl	0.473104227858223	0.999509748788358	-0.638773925764384	0.566225573756243	-0.165669697906161	0.936624183791971	0.605300214114501	0.509283285957016	-0.0334737116498827	0.99802547125153	0.439630516208339	0.998764524901864	-0.175654214729924	0.755886125870374	0.429645999384576	0.381480023686865	-0.209127926379808	0.757809541471632	0.263976301478416	0.715643760021111	-0.230099547032431	0.815414223879646	-0.405753761762356	0.410913422005368	0.199546452352144	0.75050717624128	-0.439227473412239	0.458063424539553	0.0338767544459833	0.969716278499876	0.653682380194533	0.251356038504585	0.221792696998282	0.837504133525001	0.875475077192816	0.182214154714753	0.172744294931703	0.848054174460163	0.394536991929986	0.554169669841692	1.04821937212452	0.473474534661579	0.00885795864151993	0.995028885589625	0.181602253573225	0.884079326568606	0.403394950571507	0.758880127961822	1.05707733076604
Art1	-0.0632597193735497	0.999509748788358	0.217215953086491	0.643201572089834	0.153956233712941	0.863451682736368	-0.458320121642647	0.384036516281485	-0.241104168556156	0.986518535607493	-0.304363887929707	0.998764524901864	0.106711872497439	0.806661240354235	-0.351608249145209	0.0900685102174277	-0.134392296058718	0.695411358169121	-0.197652015432268	0.657668850747898	0.0534324956474429	0.960299674565219	0.160144368144882	0.762500744196047	-0.298175753497766	0.457157744825765	-0.0809598004112755	0.882043667151458	-0.144219519784825	0.814959893329453	-0.14806715394552	0.286359281410401	0.135886786868155	0.407917334910052	-0.0121803670773654	0.9603326058567	0.00373207133028097	0.986330647428082	0.139618858198436	0.185088038071682	-0.00844829574708407	0.992589898074001	-0.0858120827672388	0.749239962138453	-0.0820800114369576	0.749920333662123	0.0538067754311981	0.86356940102119	-0.0942603785143221
Art2a-ps	0.150101899594915	0.999509748788358	-0.149405418220239	0.293936760358935	0.000696481374674929	0.997640606641763	0.0678672338279848	0.648777567709951	-0.0815381843922546	0.986518535607493	0.0685637152026599	0.998764524901864	-0.0026095915702783	0.984429292968855	0.0652576422577068	0.502329620615978	-0.0841477759625321	0.423272379137191	0.0659541236323816	0.580507524249084	-0.0312111994473654	0.909079208258496	-0.0338207910176441	0.788150347243107	0.0340464428103415	0.800122825027205	-0.115358975409898	0.295365780198399	0.0347429241850162	0.811829494225911	-0.176683907083441	0.159269650197433	0.137848067587662	0.391453824833412	-0.0388358394957802	0.808799788354763	-0.0914851729057641	0.533217445839902	0.0463628946818975	0.755827881914069	-0.130321012401543	0.768602152666606	0.0709196822962755	0.75714492508095	-0.0205654906094891	0.92918520767609	0.117282576978173	0.571585954705019	-0.0594013301052681
Art2b	0.0872248768751637	0.999509748788358	0.0485946386819399	0.887979897712853	0.135819515557104	0.628634100008891	-0.032548574680899	0.919970565074875	0.016046064001041	0.996690990519336	0.103270940876204	0.998764524901864	-0.106424242198397	0.424071773089873	-0.138972816879297	0.287773118733643	-0.0903781781973569	0.546551003640668	-0.00315330132219298	0.989814813397646	0.147901600307696	0.602852600409431	0.0414773581092973	0.788150347243107	0.00892878342839876	0.967149849498047	0.0575234221103383	0.724539132887782	0.144748298985502	0.286596304722238	0.13067788139657	0.239503601965569	-0.0386979810647722	0.831405597673908	0.0919799003317978	0.473463653802993	-0.0634763384093743	0.665673757101214	-0.102174319474147	0.396476142513075	0.0285035619224238	0.961716448399307	-0.0465981250470824	0.860944649482942	-0.110074463456456	0.535877357368115	-0.148772444521228	0.472488902757407	-0.0180945631246584
Art5	-0.119798055353266	0.999509748788358	0.093751930093213	0.594188393327439	-0.0260461252600534	0.939215389018776	-0.0530105096723062	0.842535292851966	0.0407414204209064	0.989748507948967	-0.0790566349323601	0.998764524901864	-0.0326392179759329	0.861297108622804	-0.0856497276482399	0.397765575536367	0.00810220244497314	0.96346839087669	-0.111695852908293	0.412866497926363	-0.0623601506642487	0.815580559603143	-0.0949993686401817	0.529873954659058	-0.148009878312489	0.190473335056297	-0.0542579482192756	0.711750015540187	-0.174056003572542	0.170874608234893	-0.123475744794543	0.277124513859518	-0.0200683865737154	0.899408107671578	-0.143544131368259	0.259898503360045	0.113267394887039	0.322299706224421	0.0931990083133234	0.355052646996992	-0.0302767364812187	0.960781405879199	-0.163348826481686	0.564992992712299	-0.0500814315946457	0.830502780233696	-0.0701498181683619	0.805950637315298	-0.193625562962905
Artn	0.0398991836584558	0.999509748788358	0.108013643971211	0.692818303367606	0.147912827629667	0.589375995408816	-0.0745145041594965	0.824033774487854	0.0334991398117152	0.995815847401992	0.0733983234701706	0.998764524901864	0.0622304196500819	0.779664568157261	-0.012284084509415	0.95587602766285	0.0957295594617963	0.609460162065614	0.135628743120252	0.426227796295103	0.0775126902610982	0.853949760052112	0.13974310991118	0.506060346795696	0.0652286057516827	0.772403498174299	0.173242249722894	0.367148207141317	0.21314143338135	0.233952571363564	-0.159029126354052	0.192041351935936	0.202126058021186	0.357437349153224	0.0430969316671336	0.850285671657854	0.0115436305571962	0.973719159473245	0.213669688578383	0.227809430132484	0.054640562224331	0.953227830559396	-0.113020195211165	0.764445497554589	-0.101476564653969	0.733531114007632	0.100649493367217	0.685770803426778	-0.0583796329868345
Arvcf	-0.114817450271326	0.999509748788358	-0.0550255427843575	0.85950774070633	-0.169842993055684	0.611704893793553	0.125311566221007	0.514229913491849	0.0702860234366508	0.986518535607493	-0.0445314268346752	0.998764524901864	0.0512102491074656	0.536836600297872	0.176521815328473	0.0636679216499895	0.121496272544116	0.162334717649811	0.0066788222727903	0.977807355499835	0.0035707402246241	0.993604643211665	0.0547809893320903	0.711265940932254	0.180092555553098	0.225186210033082	0.125067012768741	0.381783017753836	0.0102495624974146	0.967703493972526	-0.0754201404613876	0.547639818645275	-0.145122898704683	0.428860477070968	-0.22054303916607	0.177626072289573	0.145801202949501	0.428253154785535	0.000678304244818016	0.997027310467575	-0.0747418362165677	0.90605530566837	-0.112718850737199	0.708528410109403	0.0330823522123038	0.918762824706292	-0.11204054649238	0.638650794279359	-0.187460686953768
Arx	0.0068276845273477	0.999509748788358	0.0351842790961205	0.90018258362395	0.0420119636234676	0.884396418042986	-0.00538095165789758	0.985963114246546	0.0298033274382225	0.989748507948967	0.0366310119655701	0.998764524901864	-0.0755257328395985	0.389689335081585	-0.0809066844974957	0.344874395635011	-0.0457224054013757	0.654967646487767	-0.0388947208740281	0.733631754956732	0.0655078999240871	0.727976675889491	-0.0100178329155105	0.94569544408646	-0.0153987845734078	0.918915921698066	0.0197854945227118	0.888774187996247	0.0266131790500595	0.85780927802649	-0.0110458387766507	0.920761305417289	0.0675862895544892	0.670987804184571	0.0565404507778388	0.688421931662697	-0.0308235273970332	0.839399676368965	0.0367627621574563	0.711039688677156	0.0257169233808069	0.959060340518607	-0.0340746756815373	0.865797518876467	-0.0648982030785706	0.743439980099353	0.00268808647591832	0.994642794835643	-0.00835775230073245
Arsb	0.0317560385871856	0.999509748788358	-0.15217958894741	0.515955839304092	-0.120423550360223	0.664156633378875	0.098544005964642	0.68776629922535	-0.0536355829827675	0.986518535607493	-0.0218795443955813	0.998764524901864	-0.00116170513971534	0.993007424319978	0.0973823008249276	0.399451845628523	-0.054797288122482	0.652417270010275	-0.0230412495352958	0.875903620740829	0.00307606651140312	0.993301948520937	0.00191436137168778	0.989870042295344	0.10045836733633	0.452727088893166	-0.0517212216110789	0.694979445657948	-0.0199651830238931	0.897345750338389	0.0738182365340271	0.618623093031055	-0.0257302016425774	0.904035991574807	0.0480880348914487	0.816904243116961	-0.0336594144857524	0.835695739418003	-0.0593896161283306	0.56722302044463	0.0144286204056986	0.983683389373552	0.130444335763572	0.537234980427429	0.0967849212778202	0.59394840179376	0.0710547196352418	0.710673688039634	0.144872956169269
Arsa	-0.0818294576238909	0.999509748788358	0.0547420586209697	0.837803995842519	-0.0270873990029219	0.935286325767497	0.0334147301812418	0.914483988608351	0.0881567888022121	0.986518535607493	0.00632733117831955	0.998764524901864	-0.219240862530353	0.0401891667236061	-0.18582613234911	0.0569838244263698	-0.131084073728141	0.144883432967017	-0.212913531352033	0.0227322839885429	-0.0992174547544747	0.652497751796632	-0.318458317284826	0.018794186327571	-0.285043587103585	0.0305632952227273	-0.230301528482615	0.0417197126317779	-0.312130986106507	0.0143244669376063	0.205625475267853	0.259230285584312	0.0424530883091851	0.899263296950306	0.24807856357704	0.277967931552516	-0.310873384381198	0.289657890056424	-0.268420296072012	0.254550552038447	-0.0627948208041564	0.959408119512222	0.246490685213126	0.600496848623957	-0.064382699168073	0.854414020837646	-0.0219296108588854	0.965002847594967	0.183695864408967
Asah1	0.00152538552578713	0.999773836585522	-0.0133176176591938	0.966130158715247	-0.0117922321334053	0.968422952598854	0.0688469772285893	0.683651356489836	0.0555293595693959	0.986518535607493	0.0570547450951835	0.998764524901864	-0.114330163706849	0.226032391233659	-0.0454831864782601	0.667795790078898	-0.0588008041374526	0.593073783463647	-0.057275418611664	0.633273191120305	-0.213632716034999	0.507568280430075	-0.327962879741847	0.0420952789649174	-0.259115902513259	0.102536273784941	-0.272433520172451	0.0821278080395419	-0.270908134646663	0.0902261349468343	0.181713948035416	0.169394375400171	-0.156527613613939	0.27831510804228	0.0251863344214768	0.894804659566863	-0.0868393850613901	0.656727659439562	-0.243366998675331	0.11692684076124	-0.0616530506399115	0.938075206293668	0.141848832061097	0.631478146176295	0.0550094469997057	0.743913469146163	-0.101518166614233	0.570364707609105	0.080195781421184
Asgr1	0.081798349519795	0.999509748788358	-0.00583307540781269	0.992978654682298	0.0759652741119822	0.923659569461247	0.0368933524873467	0.964856799065615	0.0310602770795342	0.99802547125153	0.112858626599329	0.998764524901864	0.0410876222595505	0.927668209008929	0.0779809747468978	0.804801239064226	0.0721478993390844	0.875252774219459	0.15394624885888	0.6901200674061	0.376677657153635	0.524457297781923	0.417765279413186	0.142077624648586	0.454658631900533	0.0712437114592019	0.44882555649272	0.141106906653314	0.530623906012515	0.0615384237570404	-0.0989575692943974	0.771823415123313	-0.103635692807452	0.834152057040447	-0.202593262101849	0.671140481653495	0.549946737420222	0.298603733337577	0.44631104461277	0.259448572865501	0.347353475318373	0.834559561230154	-0.349300585896386	0.683599467783508	0.200646151523836	0.720388463884505	0.0970104587163852	0.863410603215265	-0.00194711057801285
Asgr2	0.0367653582290798	0.999509748788358	-0.0718731474220297	0.861595768466506	-0.0351077891929496	0.922273400633109	0.139649965737802	0.475507880687578	0.0677768183157726	0.986518535607493	0.104542176544853	0.998764524901864	-0.093111500168742	0.449495721218152	0.0465384655690601	0.589742875133384	-0.0253346818529691	0.912549516958656	0.011430676376111	0.952639028587716	0.0897943028084045	0.701970313924929	-0.00331719736033789	0.987045908217647	0.136332768377464	0.254858433136794	0.0644596209554354	0.766327717125602	0.101224979184515	0.516805626817319	-0.0559851407045435	0.608789533644957	-0.0468874118725022	0.79275919525911	-0.102872552577046	0.398025465759214	0.119493749240962	0.345315514370838	0.0726063373684588	0.526077564186107	0.0166211966639153	0.973930841435045	-0.179150346293703	0.537234980427429	-0.0596565970527423	0.737385654339122	-0.106544008925244	0.576960160270191	-0.162529149629788
Rab27a	-0.115016606029493	0.999509748788358	0.0488357045703821	0.91174276203384	-0.0661809014591109	0.922458959122175	0.0461902604067263	0.914483988608351	0.0950259649771083	0.986518535607493	-0.0199906410523847	0.998764524901864	0.0914067879295383	0.668418277501161	0.137597048336264	0.403153115265569	0.186432752906646	0.288983669647908	0.0714161468771535	0.826260564660306	-0.220366009959709	0.537494201800305	-0.12895922203017	0.484565478109062	-0.0827689616234442	0.658916659964672	-0.0339332570530617	0.877690737439288	-0.148949863082555	0.534028950434119	0.356235893986514	0.0582995303628983	0.0159417370365078	0.968204713253001	0.372177631023022	0.138658417067591	-0.270454709266883	0.249065084788359	-0.254512972230375	0.109241904285251	0.10172292175614	0.888278773914756	0.239589936873272	0.538843364939242	-0.0308647723936108	0.952017899042949	-0.0149230353571029	0.981039495251216	0.341312858629411
Astn1	-0.043623902191405	0.999509748788358	0.0186662668524982	0.965029210562953	-0.0249576353389061	0.959941048482142	0.0486838104435076	0.87251229769801	0.0673500772960063	0.986518535607493	0.0237261751046019	0.998764524901864	-0.0583678787446146	0.715541139411509	-0.00968406830110684	0.961125294070059	0.00898219855139181	0.964193634478825	-0.0346417036400132	0.867631405271378	-0.121009310545294	0.627341451750784	-0.179377189289908	0.0873610052141941	-0.130693378846401	0.271428348016334	-0.112027111993902	0.288618147245049	-0.155651014185307	0.148429473089479	0.0742866263298524	0.592634112712515	0.0351520227540949	0.882098437518294	0.109438649083947	0.527966084517245	-0.0311004348559877	0.867393146032221	0.00405158789810773	0.978991782493356	0.078338214227961	0.879375351177617	-0.0291459844485211	0.893666859954115	-0.0602464193045081	0.78806404118878	-0.025094396550413	0.936979900640075	0.0491922297794398
Serpinc1	-0.0287883786418332	0.999509748788358	-0.124978186365535	0.629207352752892	-0.153766565007368	0.654612157278098	0.117781310574049	0.644737872594619	-0.00719687579148629	0.99802547125153	-0.0359852544333193	0.998764524901864	0.0456331065309067	0.834785272030462	0.163414417104956	0.261024647747907	0.0384362307394205	0.865927144364434	0.00964785209758762	0.977807355499835	0.0277046456485641	0.945428384900016	0.0733377521794711	0.646204539984624	0.191119062753521	0.154715466120828	0.0661408763879855	0.693869067294297	0.037352497746152	0.865417459449383	-0.130273770875944	0.352316065286246	0.137794845279793	0.468259756230295	0.0075210744038493	0.977937791786127	0.0458566178037715	0.83626524933111	0.183651463083564	0.131183914227044	0.0533776922076219	0.94376197818626	0.0528785803568125	0.912121873244772	0.0987351981605838	0.800263651724521	0.236530043440378	0.482868847827329	0.106256272564433
Zfhx3	-0.0884873522919891	0.999509748788358	-0.20521700920953	0.660679272055895	-0.293704361501519	0.57857397838639	0.114047366934675	0.86817217811915	-0.0911696422748541	0.991137328171276	-0.179656994566844	0.998764524901864	0.808490777665942	0.00686206446091816	0.922538144600617	7.55186460384701e-05	0.717321135391087	0.00512714911815654	0.628833783099098	0.00878065538687676	-0.0316528939356522	0.948912537504647	0.776837883730289	0.0159315750583726	0.890885250664964	0.00852231596760673	0.685668241455434	0.0134005300159356	0.597180889163445	0.0225816116843386	-0.306144385980895	0.170160530978883	-0.0325774373434037	0.931360199975433	-0.338721823324298	0.114676900461817	0.196544506561077	0.215036449944766	0.163967069217675	0.39739279078667	-0.142177316763218	0.815548789759078	0.0111693015258209	0.979504060075158	0.2077138080869	0.463609904460282	0.175136370743498	0.714643479564741	-0.131008015237396
Ate1	0.0914250726227637	0.999509748788358	-0.200459888708409	0.269994768214385	-0.109034816085645	0.620717513776159	0.161671424276119	0.379875923138078	-0.0387884644322913	0.987427419438515	0.0526366081904731	0.998764524901864	-0.00668896932102295	0.97029200099485	0.154982454955096	0.121812373668611	-0.0454774337533139	0.754343635238979	0.0459476388694505	0.76817594898555	-0.021039594273962	0.933814981935031	-0.0277285635949853	0.824878895001203	0.133942860681134	0.139950345732014	-0.0665170280272762	0.5324229332791	0.0249080445954881	0.847858996218356	-0.135422959859174	0.235581892241173	0.183682115624035	0.176628223883432	0.0482591557648613	0.7646783374875	-0.174360862665358	0.204087418414559	0.00932125295867648	0.948454652294934	-0.126101706900496	0.77539099745766	0.0557814452849662	0.823761454031867	-0.118579417380392	0.494422528719172	0.0651026982436445	0.763610442939767	-0.0703202616155306
Atf1	0.136355066037692	0.999509748788358	-0.18514532949213	0.369093812677122	-0.0487902634544373	0.899620045216557	0.125919149969428	0.590150996683827	-0.0592261795227034	0.986518535607493	0.0771288865149897	0.998764524901864	-0.0642309706254979	0.721278168543563	0.0616881793439283	0.668192244489656	-0.123457150148203	0.40919292338981	0.0128979158894904	0.960098553493472	-0.0753754268224783	0.794811613563214	-0.139606397447977	0.317253601200546	-0.0136872474785505	0.939811177240061	-0.198832576970681	0.121490272813875	-0.0624775109329884	0.7122570602737	0.227059178573308	0.166509771967632	-0.110555549960925	0.641293021173513	0.116503628612383	0.616005922553482	-0.0599076191913015	0.793189772325602	-0.170463169152224	0.201448132621149	0.056596009421085	0.944058686932939	0.152263839347849	0.580922156785532	0.0923562201565515	0.75268599135542	-0.0181993298043755	0.966072806924528	0.208859848768933
Atf2	0.053335384445896	0.999509748788358	-0.0112473046331389	0.974646958483414	0.0420880798127563	0.896941874625813	-0.0427326967142231	0.883034322065489	-0.0539800013473632	0.986518535607493	-0.000644616901467106	0.999897490028945	0.0565285173603846	0.742165501080394	0.0137958206461618	0.932966841837951	0.00254851601302174	0.990347828541755	0.0558839004589178	0.759833808684549	-0.122458853552223	0.657959985513057	-0.0659303361918386	0.671062961577121	-0.108663032906061	0.39788089531628	-0.119910337539201	0.355347467106952	-0.0665749530933054	0.677430623565073	0.179316781384046	0.356775155718327	-0.0995840369751295	0.571105593778112	0.0797327444089163	0.761786996583999	0.00259243166267945	0.991928523337201	-0.0969916053124508	0.502483879190063	0.0823251760715962	0.932683626620471	0.182771516785704	0.542174179365439	0.185363948448385	0.283674475533628	0.0857799114732554	0.656879520478164	0.2650966928573
Atf3	0.590326190277365	0.999509748788358	-0.126502291118745	0.826083584789664	0.463823899158619	0.137031156530623	-0.045507930421317	0.961382949201005	-0.172010221540062	0.986518535607493	0.418315968737302	0.998764524901864	0.105125071593911	0.855659044413413	0.0596171411725941	0.891951598286781	-0.0668851499461508	0.9048469982549	0.523441040331214	0.152969428560684	0.0186861586455433	0.985074136216965	0.123811230239456	0.741604412037986	0.0783032998181382	0.765937503475867	-0.0481989913006067	0.893243328535288	0.542127198976758	0.0253212843744258	0.175483185510159	0.687461270338988	0.608647232021848	0.138997468059921	0.784130417532007	0.108234382859471	-0.211483669953349	0.659884593107171	0.3971635620685	0.287448170992831	0.572646747578659	0.685379387598973	-0.0152351434091597	0.985077094796369	-0.226718813362509	0.59729799288254	0.38192841865934	0.3762764234877	0.557411604169498
Atf4	0.118125596995724	0.999509748788358	-0.191374248116541	0.430864670243705	-0.073248651120817	0.79774969153536	0.176404644072346	0.256375713473244	-0.0149696040441937	0.99802547125153	0.103155992951529	0.998764524901864	0.0869436450762647	0.524608480105088	0.263348289148611	0.0135688999769785	0.0719740410320706	0.712101320740823	0.190099638027794	0.216882270345455	-0.0840320562504051	0.780844062122842	0.00291158882586054	0.988389954467763	0.179316232898207	0.158899719951982	-0.0120580152183345	0.959718610028011	0.10606758177739	0.543146901524629	-0.242748484820042	0.186648641233716	0.120800582165762	0.674265492041749	-0.121947902654281	0.575426529420381	0.335941569379537	0.0978464213761208	0.4567421515453	0.0296965542715087	0.213993666725261	0.623073973520289	-0.27127005179394	0.537234980427429	0.0646715175855995	0.858157315024092	0.185472099751362	0.593630597182016	-0.0572763850686807
Atm	0.0486150437557728	0.999509748788358	-0.132061290527587	0.722964577544951	-0.0834462467718146	0.834401019517763	0.111780267880027	0.819215175356178	-0.0202810226475602	0.99802547125153	0.0283340211082116	0.998764524901864	0.134735413052085	0.584357719465779	0.246515680932112	0.0362568718003812	0.114454390404525	0.558048380066011	0.163069434160297	0.300904733972156	-0.0314591393211364	0.922344715759229	0.103276273730947	0.673662599952105	0.215056541610975	0.123037978367852	0.0829952510833875	0.691008441241165	0.131610294839159	0.424025228594927	0.159270222657105	0.228257552197644	-0.0622780249933343	0.73256942982463	0.0969921976637712	0.556109384328101	-0.0923159697503582	0.540643703051118	-0.154593994743692	0.190964375060918	0.00467622791341465	0.995368433456174	0.243722418085307	0.537234980427429	0.15140644833495	0.510860473033705	0.0891284233416151	0.774479542218802	0.24839864599872
Atoh1	-0.0138830896883073	0.999509748788358	-0.0356009493448352	0.90309938402967	-0.0494840390331427	0.879371825251588	0.00223515243252325	0.994469985206272	-0.0333657969123117	0.989748507948967	-0.0472488866006188	0.998764524901864	0.093682937446943	0.283429924051231	0.0959180898794667	0.221310406270636	0.0603171405346317	0.578520049379834	0.0464340508463242	0.746029203261486	-0.0133807963224214	0.94891502517388	0.0803021411245215	0.385832540360147	0.0825372935570452	0.374010661735034	0.0469363442122102	0.685705441995385	0.0330532545239027	0.822253134305772	-0.0845128959929858	0.456171929800092	0.216557228804905	0.347959407527213	0.132044332811919	0.496203256403533	-0.232458511358187	0.25148232055137	-0.015901282553282	0.919444189530943	-0.100414178546266	0.804202352829337	-0.0271169002943124	0.938036487465125	-0.259575411652499	0.367483793472412	-0.0430181828475941	0.914110333643949	-0.12753107884058
Neurod6	-0.029049237958203	0.999509748788358	-0.0391068585218575	0.84345535285641	-0.0681560964800602	0.742812847521039	0.0230387090088038	0.899113533212624	-0.0160681495130535	0.995696572240588	-0.0451173874712563	0.998764524901864	0.0615251697286451	0.438502976262035	0.0845638787374492	0.278494325175391	0.0454570202155921	0.621757899646286	0.0164077822573893	0.906183506634192	0.0183005499911441	0.931450739177171	0.0798257197197894	0.321028017949648	0.102864428728594	0.245080328776923	0.0637575702067362	0.479071912381	0.0347083322485332	0.776843443178018	-0.0316668383324555	0.764593273890455	0.0283311113594935	0.874968335499242	-0.00333572697296236	0.986752930274857	-0.0548913663084575	0.701210677910236	-0.0265602549489642	0.787744694792356	-0.0582270932814192	0.892437431211819	-0.0239509124277965	0.919598466144574	-0.0788422787362536	0.694829237062655	-0.0505111673767604	0.804955476953008	-0.0821780057092157
Neurod4	-0.00645212681394393	0.999509748788358	0.0262395950542862	0.89072570570088	0.0197874682403419	0.930427652959572	8.3470621199443e-05	0.999804307764483	0.0263230656754855	0.986518535607493	0.0198709388615415	0.998764524901864	-0.0251083437417486	0.737177008477319	-0.0250248731205494	0.716119622755992	0.00121472193373668	0.991849699298947	-0.00523740488020754	0.967922980542284	-0.0131142731845071	0.930917401403573	-0.0382226169262552	0.562772161967617	-0.0381391463050562	0.577040403185812	-0.0118995512507697	0.90129503931584	-0.0183516780647139	0.851948030852014	-0.0532996333789966	0.541282048482144	0.0294284136993186	0.849408036597083	-0.0238712196796786	0.866123867574065	-0.037228675571291	0.779662418742313	-0.00780026187197272	0.943158871865863	-0.0610998952509696	0.85932525186455	0.0037452442256223	0.985076416397199	-0.033483431345668	0.858792093523844	-0.00405501764634952	0.989765232964819	-0.0573546510253477
Neurog2	0.0531319881090611	0.999509748788358	-0.0362431466113266	0.899715413024156	0.0168888414977342	0.963481199825015	0.0150749967404472	0.955817320417497	-0.0211681498708798	0.995815847401992	0.031963838238181	0.998764524901864	-0.0561445500832552	0.613812402771401	-0.041069553342809	0.7210614361143	-0.0773126999541361	0.524757619811084	-0.0241807118450747	0.882096503945066	0.0300203392011575	0.888815001555056	-0.0261242108820981	0.789924127394329	-0.0110492141416518	0.930336550849392	-0.0472923607529789	0.669002454100511	0.00583962735608239	0.967164293310199	-0.100765285725843	0.44198613791374	0.0645788123008863	0.730849855178021	-0.0361864734249564	0.84180205957465	-0.0615765107066877	0.717370352768269	0.00300230159419805	0.987002490814944	-0.097762984131644	0.847351706382646	-0.0420114881186515	0.873108045192733	-0.103587998825339	0.562920682679245	-0.0390091865244528	0.896032062523659	-0.139774472250296
Neurog3	-0.0209793151839765	0.999509748788358	0.00303177098941419	0.988359659133818	-0.0179475441945629	0.958229989869806	-0.00518263856176259	0.983592692365111	-0.0021508675723484	0.99802547125153	-0.023130182756325	0.998764524901864	0.00755695611569997	0.948683491893802	0.00237431755393722	0.983775269597581	0.00540608854335137	0.963612838651652	-0.0155732266406257	0.908947337437252	-0.0344156116112927	0.838461209358082	-0.0268586554955929	0.772211442268118	-0.0320412940573553	0.734113911598168	-0.0290095230679411	0.755927800199556	-0.0499888382519181	0.614098303720438	-0.0834581758455116	0.492753496445376	0.0120633662997972	0.953800600094527	-0.071394809545714	0.654662197331302	0.0147446060645922	0.926280200744337	0.0268079723643896	0.807955476951603	-0.056650203481121	0.911368431401828	-0.0351346592072814	0.850752110958029	-0.0203900531426887	0.934238614243731	-0.00832668684289141	0.98126692750135	-0.0917848626884029
Atox1	0.0727368024919749	0.999509748788358	-0.100412687413897	0.790899567613889	-0.0276758849219232	0.963911537670051	0.121299754844064	0.773547692119535	0.0208870674301684	0.99802547125153	0.0936238699221428	0.998764524901864	-0.623841322926288	0.00603106866342927	-0.502541568082225	0.00136745354105176	-0.602954255496121	0.00295180776227174	-0.530217453004148	0.00929933624925181	-0.00941478774528953	0.985757530793892	-0.633256110671578	0.0158212850943492	-0.511956355827514	0.0183230574505015	-0.612369043241411	0.0094019468314696	-0.539632240749437	0.023601712711333	0.43436429670687	0.00829683152764383	-0.0138966298328115	0.972956084271909	0.420467666874059	0.0640445740049055	-0.360413751039797	0.196169516732474	-0.374310380872607	0.0575117080402545	0.060053915834263	0.93507297464421	0.128100827794407	0.73338181082667	-0.232312923245389	0.481400100685319	-0.246209553078199	0.287514229051984	0.188154743628669
Atp1a1	-0.0551824531310609	0.999509748788358	0.0205271275182845	0.95271971688088	-0.034655325612776	0.94750073575514	-0.102976322797406	0.659958812176789	-0.0824491952791199	0.986518535607493	-0.137631648410181	0.998764524901864	0.26069740748098	0.0444385030437745	0.157721084683575	0.104676684641783	0.17824821220186	0.109594237533694	0.1230657590708	0.482703351046562	0.0114152530595429	0.973406047598394	0.272112660540523	0.0497549528582178	0.169136337743118	0.143737997330139	0.189663465261404	0.11498517904063	0.134481012130343	0.407002656040773	0.0394249710942475	0.697743004952331	0.0981756660413494	0.455962166028048	0.137600637135597	0.187066529287223	0.0156323349393241	0.909520538651411	0.113808000980673	0.228314599434927	0.153232972074924	0.522488524010073	-0.0296310810031494	0.883616423372386	-0.0139987460638235	0.950805084623448	0.0841769199775268	0.654956475893244	0.123601891071772
Atp1b1	0.017427641014012	0.999509748788358	-0.0418646398760814	0.92361050389085	-0.0244369988620701	0.971261732854565	-0.0357587736538809	0.923661875474463	-0.0776234135299625	0.986518535607493	-0.0601957725159503	0.998764524901864	0.0918919993808761	0.562686582083023	0.0561332257269957	0.647641328779643	0.0142685858509141	0.949179677264925	0.0316962268649254	0.916735633837906	-0.0722444392064394	0.769490229928641	0.0196475601744357	0.917505572040053	-0.0161112134794447	0.921801481872466	-0.0579758533555262	0.755569929273932	-0.0405482123415149	0.883251322771846	0.189993045416839	0.316972040401321	-0.142838894582019	0.618915670198456	0.0471541508348195	0.900098491964914	0.17117206014177	0.584536688901439	0.0283331655597508	0.900787229301921	0.218326210976594	0.799435938140712	-0.0899254513116281	0.825687204739073	0.081246608830144	0.841650429253835	-0.0615922857518769	0.767917619726487	0.128400759664964
Atp1b2	0.0887147583679453	0.999509748788358	-0.0550576444183634	0.860322741396193	0.0336571139495815	0.913032320837799	0.07981256450016	0.713167061654412	0.0247549200817968	0.996690990519336	0.113469678449743	0.998764524901864	-0.0360064381911948	0.836614904790088	0.0438061263089652	0.747388657708101	-0.011251518109398	0.955924054681686	0.0774632402585478	0.606196107119522	0.0507750662394946	0.821076426492162	0.0147686280482998	0.909358079442819	0.0945811925484598	0.266279914724137	0.0395235481300966	0.762832686889018	0.128238306498042	0.132695096821999	-0.376378551165538	0.127813614831285	0.0576300179588814	0.853998154653572	-0.318748533206657	0.180440485389545	-0.0339966294978669	0.850300348989287	0.0236333884610147	0.92076852385619	-0.352745162704521	0.522488524010073	-0.14764339956088	0.593992165729722	-0.181640029058745	0.399148360868741	-0.124010011099863	0.778134792416682	-0.500388562265403
Atp1b3	0.0445091968982294	0.999509748788358	-0.0930201941501898	0.670596911713465	-0.0485109972519596	0.889776930983727	0.105594926321685	0.574987743511835	0.0125747321714942	0.996877229327602	0.0570839290697244	0.998764524901864	-0.362459635421232	0.00588884908376465	-0.256864709099549	0.0349595702923418	-0.349884903249739	0.00791547717112457	-0.305375706351508	0.0294654538311432	-0.0866947677846859	0.750542147190698	-0.449154403205918	0.00902064245283974	-0.343559476884235	0.0196704038021718	-0.436579671034424	0.0047366270216637	-0.392070474136194	0.0125834094720359	0.437865376893873	0.0286358594851408	-0.300934697958373	0.233528330844528	0.136930678935499	0.607785882515993	-0.124034266422724	0.63020359814925	-0.424968964381099	0.0315138210724705	0.0128964125127752	0.990915796324028	0.27073623288798	0.537234980427429	0.146701966465259	0.673337922189554	-0.154232731493116	0.593630597182016	0.283632645400756
Fxyd2	0.0496521126244972	0.999509748788358	0.0240729328766485	0.929824287360241	0.0737250455011463	0.738136380658044	-0.00275507092617491	0.993478720034903	0.0213178619504737	0.994195955278099	0.070969974574971	0.998764524901864	-0.0139996177568087	0.899033080700919	-0.0167546886829834	0.876708369983961	0.00731824419366519	0.945698153080572	0.0569703568181625	0.525252084360605	-0.00900221936929259	0.962636139259268	-0.0230018371261007	0.814298287014639	-0.0257569080522759	0.817152634168736	-0.00168397517562688	0.986837909315228	0.0479681374488704	0.592939653860348	0.0508528787356115	0.638103829859289	0.0524317528401013	0.773275743677191	0.103284631575713	0.4419963403154	-0.0617466950400153	0.727122455003872	-0.00931494219991391	0.956471953609192	0.0415379365356979	0.945031028101085	-0.0752841209171871	0.766887970876052	-0.137030815957202	0.440946763767639	-0.0845990631171007	0.672765855182473	-0.0337461843814885
Atp2a1	-0.0103124522780057	0.999509748788358	-0.0105972351411642	0.976351807518164	-0.0209096874191701	0.963827233876987	0.0048079408818099	0.988305759123884	-0.00578929425935422	0.99802547125153	-0.0161017465373601	0.998764524901864	-0.00512608924843954	0.973887576383074	-0.000318148366629255	0.998324778947085	-0.0109153835077929	0.945109268586813	-0.0212278357857993	0.919183013130802	-0.0285564645687725	0.91436258935106	-0.0336825538172118	0.795780554392511	-0.028874612935402	0.838238800659307	-0.0394718480765656	0.778007082301044	-0.0497843003545715	0.779947052192927	-0.162226896221508	0.376573056054716	0.16450046193191	0.74502403369512	0.00227356571040208	0.996381187168737	-0.148836273062717	0.716350821508289	0.0156641888691928	0.937442110069707	-0.146562707352314	0.789010922367466	0.10587273954981	0.728112423071961	-0.0429635335129061	0.959102002621696	0.121536928419004	0.758107899165382	-0.0406899678025052
Atp2a2	0.123893460305799	0.999509748788358	0.711899293514967	0.415360718338708	0.835792753820765	0.609188471107409	-1.41299536670444	0.273799673296436	-0.701096073189469	0.986518535607493	-0.57720261288367	0.998764524901864	0.223114216694714	0.851453409999364	-1.18988115000972	0.0178034394352837	-0.477981856494754	0.555032628398954	-0.354088396188955	0.764673144074646	0.199600936951185	0.923443768077405	0.4227151536459	0.711902179331684	-0.990280213058535	0.178979208647545	-0.278380919543568	0.79676124979912	-0.15448745923777	0.914690821663242	-0.651131473096916	0.0360575964006927	0.0223204182411836	0.965459262682344	-0.62881105485573	0.0763625442308236	0.655838336552815	0.0926325779404298	0.678158754794	0.0469195469296536	0.0270272816970859	0.986783772358264	-0.215465145778087	0.742621838911412	0.440373190774728	0.30357492479355	0.462693609015913	0.324647048361579	-0.188437864081001
Atp2b2	-0.0764810154334265	0.999509748788358	0.0168479528577742	0.973961836190886	-0.0596330625756534	0.876400921312778	-0.0117874453430318	0.973514147061706	0.00506050751474174	0.99802547125153	-0.0714205079186854	0.998764524901864	0.0785780035559298	0.497122335164267	0.0667905582128986	0.570491421077333	0.0836385110706721	0.555032628398954	0.00715749563724499	0.974592092070256	0.121181389487403	0.68813614656399	0.199759393043332	0.217130073003256	0.187971947700301	0.27141538958252	0.204819900558075	0.245240428700461	0.128338885124648	0.501018632339283	-0.193534937551845	0.137490481821899	0.160646183590821	0.496822912067049	-0.0328887539610235	0.880732302799197	-0.00522514703820682	0.990155153858728	0.155421036552614	0.51114280685298	-0.0381139009992303	0.969676188510273	-0.0885398234356555	0.852241214092612	-0.0937649704738623	0.735554554105092	0.066881213116959	0.831141388548789	-0.126653724434886
Atp4a	0.0492937603681054	0.999509748788358	0.0203486369563468	0.953834636913286	0.0696423973244524	0.786012554689957	0.0571035157356875	0.84136464160274	0.0774521526920336	0.986518535607493	0.12674591306014	0.998764524901864	-0.0955545556049165	0.487367598873403	-0.0384510398692289	0.768583113190197	-0.0181024029128823	0.905572527054842	0.0311913574552228	0.847753904666853	0.0641632428473349	0.780842391847327	-0.0313913127575817	0.838411324003972	0.0257122029781058	0.863588056034494	0.0460608399344524	0.712904230734888	0.095354600302558	0.402271370355147	-0.297049772984335	0.0664194521441934	0.145859524472869	0.354513875834767	-0.151190248511465	0.385836705459134	-0.0501334693651321	0.739828066019113	0.0957260551077381	0.448247613728737	-0.201323717876595	0.657410428067585	0.0338665153853159	0.92307147719762	-0.0162669539798148	0.96311573803936	0.129592570493054	0.656879520478164	-0.167457202491279
Atp4b	-0.0536143606665639	0.999509748788358	-0.069962401317721	0.806978866064284	-0.123576761984285	0.592606484595192	0.127486685882372	0.463722181761501	0.0575242845646509	0.986518535607493	0.00390992389808686	0.998764524901864	-0.0614314999796347	0.569759123122657	0.0660551859027372	0.460334951310278	-0.00390721541498396	0.983280001120187	-0.057521576081548	0.635107625409519	0.00270364921538864	0.993388318940723	-0.0587278507642453	0.590382515159686	0.0687588351181261	0.502130865316657	-0.00120356619959462	0.994199659808187	-0.0548179268661586	0.644272999667486	-0.105002700860893	0.424870051498335	-0.0370756356725721	0.841576707455369	-0.142078336533465	0.376998277725295	0.0706167050262852	0.601927206487258	0.0335410693537133	0.765990224335054	-0.0714616315071776	0.894046713353476	-0.120131306446787	0.646928119630858	-0.0495146014205013	0.861626873973455	-0.0865902370930728	0.765795871002493	-0.191592937953966
Atp5a1	-0.000971127816741205	0.999773836585522	0.214649490809481	0.318742070122239	0.21367836299274	0.584176204366949	-0.285863898705773	0.384036516281485	-0.0712144078962933	0.987427419438515	-0.0721855357130347	0.998764524901864	-0.205362008789634	0.31605017311876	-0.491225907495408	0.000702628400757632	-0.276576416685927	0.0464944690764316	-0.277547544502669	0.13049513462698	0.161709666918618	0.64696857939921	-0.0436523418710162	0.88130545908647	-0.32951624057679	0.0614723522552862	-0.11486674976731	0.581031929984713	-0.115837877584051	0.643200853987246	0.0443772448218589	0.690974004377303	-0.163789053808185	0.237157560857721	-0.119411808986327	0.363795661132644	0.217890299662856	0.165593941808525	0.0541012458546695	0.697329591853778	0.0984784906765299	0.836314291287963	-0.0230637391345057	0.942140571281207	0.194826560528351	0.246434460916715	0.0310375067201635	0.907583117594886	0.0754147515420227
Atp5b	-0.0490687596597101	0.999509748788358	0.176633635201139	0.435173825925633	0.127564875541428	0.685658927142036	-0.243168713410176	0.445205162406168	-0.0665350782090368	0.989395680957615	-0.115603837868748	0.998764524901864	-0.309895825535248	0.0872896930956159	-0.553064538945424	0.000120052105995276	-0.376430903744284	0.00918953703500237	-0.425499663403995	0.0097274830453284	0.0433651749012466	0.940668733980509	-0.266530650634002	0.344128076746121	-0.509699364044177	0.0407540198272105	-0.333065728843038	0.184275658711183	-0.382134488502749	0.139417978927678	0.323040037911386	0.0784068584629102	-0.17524397171521	0.608057557013129	0.147796066196175	0.522787899352156	0.0284721839359644	0.928342788423807	-0.146771787779247	0.447372364982042	0.17626825013214	0.633880412434942	0.0880658899040907	0.723325730371534	0.116538073840056	0.739518912624912	-0.0587058978751537	0.907180259751255	0.264334140036229
Atp5j	0.0809900773422843	0.999509748788358	0.021179462040682	0.96041164508596	0.102169539382965	0.68725914963041	-0.0381236943436322	0.927394060416312	-0.0169442323029515	0.99802547125153	0.0640458450393319	0.998764524901864	-0.26306401051797	0.0765174409536387	-0.301187704861602	0.00484643832525104	-0.280008242820921	0.0233485263298887	-0.199018165478637	0.0892934554040362	0.0538565891210729	0.843068987593043	-0.209207421396897	0.198937922341823	-0.247331115740531	0.0624564440826216	-0.226151653699849	0.111129776076142	-0.145161576357564	0.296351800695566	0.0988574910630692	0.378330447266721	0.191903340606313	0.187415932824218	0.290760831669383	0.0458447532035904	-0.283952256793975	0.0496686153002409	-0.0920489161876606	0.365406092963263	0.00680857487540926	0.99144887160282	0.0417761130842647	0.822249801236555	-0.242176143709709	0.12448546927295	-0.0502728031033927	0.82627005538483	0.0485846879596743
Atp5k	0.0524496929212547	0.999509748788358	0.00280778465082516	0.99389807118529	0.0552574775720779	0.884396418042986	-0.00258947792836575	0.998656447816661	0.000218306722460676	0.999949765297827	0.0526679996437134	0.998764524901864	-0.37298370841758	0.0832812117421282	-0.375573186345945	0.00211462691110586	-0.372765401695121	0.0258766194238187	-0.320315708773866	0.0194601769338413	0.201308185896847	0.517191226693677	-0.171675522520734	0.500304495836564	-0.1742650004491	0.288462827517092	-0.171457215798274	0.414417067799803	-0.11900752287702	0.526190944336796	0.0232215223998243	0.837489085137964	0.0555752663837763	0.729350501070927	0.078796788783602	0.588835807395994	-0.0866538493465519	0.564916568092246	-0.0310785829627762	0.800302860155264	-0.00785706056295031	0.990860116499634	-0.0687302667308481	0.745875694640539	-0.1553841160774	0.339138943284854	-0.0998088496936211	0.502383815015836	-0.0765873272937986
Atp6v1a	-0.169915712848548	0.999509748788358	0.0189831940304123	0.982713350212087	-0.150932518818136	0.781892887118299	0.0658285367649442	0.941259961948327	0.0848117307953557	0.995815847401992	-0.0851039820531931	0.998764524901864	0.204213648948414	0.488259025247501	0.270042185713357	0.118862793600516	0.289025379743771	0.260187293164921	0.119109666895222	0.572389885636078	-0.480916917515353	0.445326664341762	-0.276703268566938	0.475421317231385	-0.210874731801994	0.546280282134543	-0.191891537771582	0.64194331904355	-0.36180725062013	0.25030380665386	0.407204238232646	0.0611829008476313	-0.0628615178538472	0.851695444491355	0.344342720378798	0.211878292224641	-0.360654634565769	0.136719996201343	-0.423516152419617	0.02703010047673	-0.0163119141869695	0.988092248621968	0.26025691166322	0.537234980427429	-0.100397722902546	0.780862308350867	-0.163259240756395	0.544546318278257	0.243944997476251
Atp6v1b2	-0.0158273340381938	0.999509748788358	0.0168850903301125	0.952098063100163	0.00105775629191839	0.997314488435926	0.0443078782000377	0.802881888744535	0.0611929685301517	0.986518535607493	0.0453656344919584	0.998764524901864	-0.0421559620585397	0.622111659918124	0.00215191614149841	0.986315093760462	0.0190370064716124	0.850423644700846	0.00320967243341909	0.986850375185005	-0.0306548421193202	0.888815001555056	-0.0728108041778592	0.486013699550752	-0.0285029259778211	0.832431165367869	-0.0116178356477072	0.930898487089506	-0.0274451696859022	0.871439664216477	0.29809064564497	0.25674345464734	-0.173701187761287	0.397020975429197	0.124389457883682	0.738557787107942	0.102560262488653	0.630658451961825	-0.0711409252726344	0.538320762178527	0.226949720372337	0.815548789759078	0.193083019111605	0.537234980427429	0.295643281600259	0.247039812850769	0.121942093838972	0.48662095582707	0.420032739483941
Atp6v0d1	-0.0270596334378284	0.999509748788358	0.0666978831137668	0.81843940594126	0.0396382496759385	0.91104516171645	0.0101350724422773	0.976381896937469	0.0768329555560436	0.986518535607493	0.0497733221182152	0.998764524901864	-0.318367880522237	0.0164393708951712	-0.308232808079959	0.00646502234248723	-0.241534924966192	0.058078249670316	-0.26859455840402	0.0425353501711462	-0.00129096940400135	0.996851040937777	-0.319658849926238	0.0124292630922825	-0.30952377748396	0.011470093082014	-0.242825894370193	0.0305648300599038	-0.269885527808021	0.0205214758903603	0.344092019223011	0.0472172014739981	-0.159123972231939	0.508900913643194	0.184968046991073	0.350450923989756	-0.0809446772643431	0.738508728621618	-0.240068649496281	0.169196034935313	0.104023369726731	0.8816585093442	0.0847087195555772	0.798027028502962	0.0037640422912371	0.991851932253689	-0.155359929940704	0.568071556249826	0.188732089282307
Atp6v1e1	-0.018760919222241	0.999509748788358	0.0228659916796651	0.944198063747527	0.00410507245742399	0.990147023870575	0.00647136301979838	0.983592692365111	0.0293373546994631	0.989748507948967	0.010576435477222	0.998764524901864	-0.0508431881669178	0.654881594532579	-0.0443718251471202	0.699547504738807	-0.0215058334674546	0.870457571140891	-0.0402667526896956	0.74373329682589	0.00406944064868613	0.990639834739057	-0.0467737475182311	0.687212735898653	-0.0403023844984334	0.758839633643683	-0.0174363928187687	0.898680426536753	-0.0361973120410089	0.77702682624906	0.0122818969945199	0.919480347265659	0.0607425882824017	0.682443431042598	0.0730244852769242	0.56091991162814	-0.0447159817033327	0.715770396368618	0.0160266065790699	0.893480815304409	0.0283085035735916	0.95819249978637	-0.0625947951933447	0.750367542843923	-0.107310776896676	0.514041935938566	-0.0465681886142733	0.856725621921719	-0.0342862916197514
Atp6v0e	0.0181477163283235	0.999509748788358	-0.0129258593675632	0.969966352901226	0.00522185696076073	0.988076330644121	0.0517551896799041	0.818242159929743	0.0388293303123409	0.987427419438515	0.056977046640664	0.998764524901864	-0.260641728061755	0.0159320227763441	-0.208886538381852	0.0103918571207524	-0.221812397749415	0.0199089773563985	-0.203664681421092	0.055295406348703	-0.100800658259539	0.687428670199989	-0.361442386321295	0.0214487590476327	-0.309687196641391	0.0287693125154674	-0.322613056008955	0.0259554767143281	-0.304465339680631	0.0440681090604799	0.358220269815009	0.0161900645557787	0.0781575567095421	0.723262472667691	0.436377826524551	0.0210755166041142	-0.329341870352736	0.12652731080605	-0.251184313643194	0.132761281482297	0.107035956171816	0.85522504939387	0.0687367600468104	0.833780741736799	-0.260605110305925	0.191036833224726	-0.182447553596382	0.346246236905887	0.175772716218626
Atp6v0a1	0.02543016086089	0.999509748788358	-0.0645736885380862	0.69585275940524	-0.0391435276771959	0.859460475463797	0.0201295321703081	0.933741976306646	-0.0444441563677782	0.986518535607493	-0.0190139955068878	0.998764524901864	0.0301576916654183	0.815977133935027	0.0502872238357269	0.605820119793251	-0.0142864647023595	0.916201186705044	0.0111436961585305	0.943453426402536	0.0892058406010407	0.672950662960001	0.119363532266459	0.261336224038288	0.139493064436768	0.169187100867466	0.0749193758986807	0.497406681398067	0.100349536759571	0.34538357872384	-0.0667947744815142	0.585510892367306	-0.0298881889180524	0.888276814343747	-0.0966829633995667	0.4879163911068	0.0374806855573218	0.80040314556751	0.00759249663926878	0.958215472740169	-0.0592022778422461	0.895593246996528	0.042281406575053	0.828306989628392	0.079762092132374	0.649034224062295	0.049873903214322	0.845114246136593	-0.0169208712671935
Atp7a	-0.141956063543211	0.999509748788358	-0.0809668117320974	0.897227328287252	-0.222922875275308	0.638140136949048	0.101646232244174	0.893765729204303	0.0206794205120759	0.99802547125153	-0.121276643031134	0.998764524901864	0.327080860271917	0.200352213500924	0.42872709251609	0.0106577422454291	0.347760280783993	0.0431598497331827	0.205804217240782	0.205702049802356	-0.0650202401801384	0.833549973812175	0.262060620091779	0.325807377763837	0.363706852335953	0.0661594016808596	0.282740040603854	0.140986395849088	0.140783977060643	0.464374050773294	-0.118861012931466	0.352139099390591	-0.0978996386443835	0.648471552067978	-0.216760651575848	0.177956564464358	0.0394597891885851	0.850300348989287	-0.0584398494557985	0.693018605762639	-0.177300862387263	0.617138576683937	0.00626827373071957	0.98307825047778	0.0457280629193074	0.874534376686409	-0.0521715757250764	0.870026707524696	-0.171032588656543
Atp7b	-0.013990231642939	0.999509748788358	0.0690393758285434	0.871574795532183	0.0550491441856043	0.903747016228518	-0.141319295517655	0.591205080742689	-0.0722799196891111	0.986518535607493	-0.0862701513320502	0.998764524901864	0.248554123356611	0.14059605802915	0.107234827838955	0.595672650636867	0.1762742036675	0.363137580467768	0.162283972024561	0.406641889499266	-0.14008518985767	0.670291747132511	0.108468933498941	0.365561126519886	-0.0328503620187147	0.866259399096552	0.0361890138098286	0.8346217040739	0.0221987821668895	0.899062607417899	-0.0904771815390016	0.37228136068839	-0.196342322806876	0.464250907658161	-0.286819504345879	0.195276983029088	0.286044485758462	0.240333219074753	0.0897021629515845	0.457491586339497	-0.000775018587417328	0.999136131218011	-0.000613738476633086	0.998213664171842	0.285430747281828	0.385858538601114	0.0890884244749506	0.724911516299552	-0.00138875706405016
Atp8a1	-0.0566363069370475	0.999509748788358	-0.0615579554477614	0.884452088360119	-0.11819426238481	0.779179661813508	0.121840567493454	0.795134035281478	0.060282612045692	0.995815847401992	0.00364630510864446	0.999141207898589	0.341113281099694	0.125897050033357	0.462953848593147	0.00106195157970112	0.401395893145385	0.0174618416831122	0.344759586208338	0.0674924744879836	-0.117946761793574	0.662382514130422	0.223166519306118	0.314788048163707	0.345007086799572	0.0184684521974909	0.283449131351811	0.0851061303218532	0.226812824414762	0.208226790355614	0.0626866928704296	0.731218026503873	-0.103932636016322	0.724880961662016	-0.0412459431458928	0.885701745988606	0.03619955883595	0.911086140546116	-0.0677330771803704	0.751342821175989	-0.00504638430994267	0.996550900401636	0.177056461628728	0.645347146909242	0.213256020464678	0.506053973976367	0.109323384448358	0.763610442939767	0.172010077318784
Atp9a	0.0387933159808001	0.999509748788358	-0.13675922874108	0.606221133001165	-0.0979659127602797	0.840300529156864	-0.0206372621496604	0.971098324458832	-0.15739649089074	0.986518535607493	-0.11860317490994	0.998764524901864	0.317489046155624	0.0503150000654215	0.296851784005964	0.0345179416248116	0.160092555264884	0.191782892062581	0.198885871245685	0.27324330511298	0.0713057099319316	0.829140615835434	0.388794756087556	0.0370579224259367	0.368157493937896	0.0388698237400074	0.231398265196816	0.110164165327273	0.270191581177616	0.144595931847633	-0.25022430413694	0.209524325281557	0.08965474377457	0.821779227653319	-0.16056956036237	0.554298161669785	0.16392015527529	0.51988216218087	0.253574899049859	0.159357616155574	0.00335059491292039	0.996578706357971	-0.263373010676006	0.542174179365439	-0.0994528554007143	0.835856384430617	-0.00979811162614476	0.991396386478068	-0.260022415763086
Atp10a	0.0550143213069256	0.999509748788358	0.106985503006512	0.79314009531315	0.161999824313438	0.683872012568211	-0.242800642478051	0.362510236420497	-0.135815139471539	0.986518535607493	-0.080800818164613	0.998764524901864	0.0357465439376982	0.871525101234648	-0.207054098540352	0.155546766569352	-0.100068595533841	0.634717839424139	-0.0450542742269144	0.871805505974234	0.130383855215676	0.675206466337746	0.166130399153374	0.28621321244212	-0.0766702433246767	0.668984416956207	0.0303152596818347	0.896833815064489	0.0853295809887609	0.689182355096153	0.0460610558087962	0.720842013823977	0.0591475513008016	0.737584105076871	0.105208607109597	0.445425127628292	0.143147574051725	0.416826201488893	0.202295125352526	0.181883328818391	0.248356181161324	0.552642753409861	-0.110983700007425	0.712815725171083	0.032163874044301	0.886336460710818	0.0913114253451017	0.685770803426778	0.137372481153898
Atpif1	0.139625429335338	0.999509748788358	0.111338446127388	0.675469253795663	0.250963875462727	0.464780857700513	-0.209368487832207	0.350930110355037	-0.0980300417048197	0.986518535607493	0.0415953876305196	0.998764524901864	-0.050058588204753	0.779664568157261	-0.259427076036961	0.0300625170354367	-0.148088629909572	0.322977892450795	-0.00846320057423408	0.977807355499835	3.98670757895958e-05	0.999844993593531	-0.0500187211289643	0.72959016191824	-0.259387208961172	0.031384867538506	-0.148048762833784	0.250855909043956	-0.00842333349844449	0.969385515699603	0.111874368353754	0.613484793990887	-0.316699957376551	0.291791908784141	-0.204825589022796	0.526691915613704	0.308464525164698	0.222836300931112	-0.00823543221185331	0.961915883544864	0.103638936141901	0.907916577002026	0.0106457396009717	0.968710420955249	0.319110264765671	0.328405657302998	0.00241030738912	0.996127693704365	0.114284675742872
Slc7a1	0.0528462364627469	0.999509748788358	-0.0543417309638795	0.918196764339547	-0.00149549450113193	0.997278556786472	0.0276085174584684	0.939463828558118	-0.0267332135054105	0.996690990519336	0.0261130229573367	0.998764524901864	0.292765670193454	0.0478514161815784	0.320374187651922	0.0353679171191868	0.266032456688043	0.165623867883946	0.31887869315079	0.0693578169317844	-0.0164682101010237	0.969566123381163	0.27629746009243	0.0311915576688409	0.303905977550898	0.0403178161469481	0.249564246587019	0.142529403137993	0.302410483049766	0.0456944123340611	-0.142066797575907	0.249181847547615	0.144247902450196	0.348028904499054	0.00218110487428903	0.990873187887386	0.113918126624997	0.523980351124935	0.258166029075194	0.0913867121929789	0.116099231499288	0.834559561230154	-0.0892310728421791	0.784350283980969	0.0246870537828182	0.92918520767609	0.168934956233014	0.440431537495696	0.026868158657108
Slc7a2	-0.104399644784408	0.999509748788358	0.0304108485316377	0.91174276203384	-0.0739887962527706	0.796430636283081	0.0681103440596129	0.802881888744535	0.0985211925912508	0.986518535607493	-0.00587845219315754	0.998764524901864	-0.128957900242882	0.304060815914709	-0.0608475561832686	0.4733808038166	-0.0304367076516308	0.790596111334537	-0.134836352436039	0.25359405698117	0.0367778964333635	0.820542719194289	-0.0921800038095183	0.459410691477141	-0.0240696597499055	0.819884882043639	0.00634118878173243	0.958618354337106	-0.0980584560026759	0.390361240214682	0.0462165844235614	0.700067788145066	-0.054515958420743	0.763632378977943	-0.00829937399718209	0.962476113835803	0.107036700971574	0.421592528714592	0.0525207425508319	0.674135051800055	0.0987373269743927	0.793310350603675	0.0549497935484698	0.870367479929434	0.161986494520044	0.503235498925194	0.107470536099302	0.748424140296713	0.153687120522863
Slc7a3	0.018255509730667	0.999509748788358	-0.0320422125508883	0.947319288371671	-0.0137867028202219	0.978301298114321	-0.0509084803600854	0.853287048921534	-0.0829506929109735	0.986518535607493	-0.0646951831803067	0.998764524901864	0.0765373355920045	0.641152217990861	0.0256288552319195	0.881186049565579	-0.00641335731896898	0.98032352675784	0.0118421524116974	0.966321685372171	0.238649507129548	0.63923395324494	0.315186842721551	0.217062288516363	0.264278362361465	0.311770045365384	0.232236149810577	0.416861834752465	0.250491659541244	0.371237782566043	-0.154358683910066	0.27001217278612	0.101808155200197	0.645268535899947	-0.0525505287098673	0.775729457881541	0.148313317915854	0.40924484548135	0.250121473116052	0.107637943228351	0.095762789205988	0.858234058243407	-0.0915345479165357	0.750930705544351	0.0567787699993196	0.835856384430617	0.158586925199517	0.548411445673116	0.00422824128945135
Atrn	-0.0451000164157034	0.999509748788358	-0.18497261488779	0.435024581466855	-0.230072631303494	0.505157201814351	0.236857126569875	0.323186207045373	0.0518845116820839	0.986518535607493	0.00678449526638127	0.998764524901864	0.040714174238066	0.806468001395123	0.277571300807939	0.0232180290062819	0.0925986859201493	0.503570399966602	0.0474986695044459	0.798597245237253	-0.127568521629606	0.534471284121225	-0.0868543473915404	0.445140706685654	0.150002779178334	0.18611175188952	-0.0349698357094566	0.789313647891844	-0.08006985212516	0.517614686840463	-0.125202710338293	0.408023930528641	-0.0285953663688758	0.91074753715407	-0.153798076707169	0.380682343332391	0.0472214716473858	0.784652388147874	0.0186261052785106	0.906767099457573	-0.106576605059781	0.829266238569978	-0.0929169159380715	0.71058256684265	-0.0456954442906841	0.874153348504456	-0.0742908106595597	0.822303775957705	-0.199493520997854
Hnrnpd	0.0568181758358405	0.999509748788358	0.0582688457207249	0.872545014488541	0.115087021556566	0.596516914704891	-0.0956009426918956	0.566919735463019	-0.0373320969711706	0.992971860598156	0.0194860788646702	0.998764524901864	-0.00428082339615448	0.978834476231534	-0.0998817660880499	0.316792815980455	-0.0416129203673249	0.827345464270817	0.0152052554685159	0.927522739732873	0.189262377217059	0.528835689687491	0.184981553820904	0.19984875019016	0.0893806111290085	0.585263823104643	0.147649456849733	0.422452077424097	0.204467632685575	0.168894068472863	-0.217082867755854	0.117322269023482	-0.0564226898489826	0.837977676204696	-0.273505557604836	0.12981479654782	0.079013393199045	0.696699220200901	0.0225907033500626	0.898322718014411	-0.19449216440579	0.599902320683223	0.162725025702352	0.580922156785532	0.241738418901399	0.340680802742687	0.185315729052416	0.497011242966266	-0.0317671387034389
Auh	0.101068660976291	0.999509748788358	-0.0593370330705476	0.859523865217866	0.041731627905743	0.919004986564193	0.0403565593533232	0.913657126448644	-0.0189804737172257	0.996690990519336	0.082088187259065	0.998764524901864	-0.253431383192801	0.0287420932398589	-0.213074823839477	0.0393227762473997	-0.272411856910026	0.0101488652032525	-0.171343195933736	0.0968665193436991	-0.0129718769414115	0.96061289791944	-0.266403260134211	0.0379652832709638	-0.226046700780889	0.0689569908828674	-0.285383733851437	0.0178223750679669	-0.184315072875147	0.100128566558054	0.0980165119950971	0.443279221675947	0.0132673585647875	0.964250863648605	0.111283870559886	0.526683457289069	-0.149632851957262	0.469056336584707	-0.136365493392473	0.390273396153762	-0.0383489813973728	0.959060340518607	0.0553242652206125	0.87039464594459	-0.0943085867366473	0.717037807621225	-0.0810412281718605	0.771902177417381	0.0169752838232385
Aup1	-0.00902097321056639	0.999509748788358	0.0857827082660341	0.566632146426715	0.0767617350554665	0.779179661813508	-0.107774406308479	0.470821458716288	-0.0219916980424463	0.99199150059312	-0.031012671253013	0.998764524901864	-0.027908323606833	0.844368147252351	-0.135682729915313	0.159592600806405	-0.0499000216492807	0.682286485865657	-0.0589209948598474	0.727344548324203	0.0911419406287808	0.657121207482872	0.0632336170219473	0.502534765880424	-0.044540789286533	0.661334668581445	0.0412419189795005	0.674632373866125	0.0322209457689328	0.833728439559713	0.143252947375713	0.251356038504585	0.114910524796665	0.514983348563688	0.258163472172378	0.141815168821842	-0.253144077483074	0.230565692530515	-0.138233552686409	0.38964672782734	0.00501939468930578	0.99615787235192	0.0479571848575042	0.89591488838423	-0.205186892625568	0.296513708918888	-0.0902763678289033	0.593630597182016	0.05297657954681
Pcdh15	-0.012154607479988	0.999509748788358	0.0184532105859215	0.929749189240287	0.00629860310593391	0.983424638576875	0.0470960331730829	0.727037967149999	0.0655492437590042	0.986518535607493	0.0533946362790166	0.998764524901864	-0.0691110336118397	0.409809196625537	-0.0220150004387574	0.821796581410367	-0.00356178985283512	0.977886450348441	-0.0157163973328232	0.908145543434341	0.0932106507320703	0.570084507815797	0.0240996171202302	0.780000382250392	0.071195650293313	0.367354355840393	0.0896488608792348	0.228843985008987	0.0774942533992472	0.367287821634086	-0.0301631618502874	0.77325702231552	0.116712466701549	0.300024554865321	0.0865493048512615	0.487453350686275	-0.0551254517199	0.657831787338298	0.0615870149816497	0.491666991806626	0.0314238531313637	0.956748025090748	-0.031028825208828	0.890033024067539	-0.0861542769287272	0.595199740166859	0.0305581897728215	0.896234617942959	0.000395027922534023
Akr1b7	0.106543442859303	0.999509748788358	-0.134907020697909	0.738371218954604	-0.0283635778386055	0.974380922829177	0.200487444751692	0.59469896298676	0.0655804240537821	0.986518535607493	0.172123866913086	0.998764524901864	0.070339529049196	0.843936510739257	0.270826973800888	0.304102339820824	0.135919953102978	0.65453503684336	0.242463395962282	0.485482794132176	-0.165649029257666	0.735750929914075	-0.0953095002084702	0.627774515058045	0.105177944543222	0.638666212529932	-0.0297290761546875	0.890478370612357	0.0768143667046157	0.78519440726047	0.168203664804858	0.398599080084856	-0.195822912467045	0.573973149078761	-0.0276192476621868	0.93017632950413	-0.0537475854625987	0.864711280327389	-0.249570497929644	0.237507422841252	-0.0813668331247842	0.907367369892364	0.116845161236489	0.711012730410534	0.0630975757738918	0.880157665502443	-0.132725336693153	0.762683668020238	0.0354783281117054
Avp	-0.146658373355055	0.999509748788358	0.0673839567988284	0.862274012210017	-0.0792744165562271	0.85168641606521	0.00998461380713541	0.983592692365111	0.0773685706059633	0.986518535607493	-0.0692898027490918	0.998764524901864	-0.08262130745577	0.63143266991691	-0.0726366936486346	0.623504853108705	-0.00525273684980622	0.982676651660261	-0.151911110204862	0.365928281582637	-0.0837638696746841	0.712327170201655	-0.166385177130454	0.182176885801206	-0.156400563323319	0.18611175188952	-0.0890166065244904	0.51627688167614	-0.235674979879545	0.0747784018463499	0.0619991686069774	0.613060805931682	-0.0963358906434345	0.587143741413523	-0.0343367220364567	0.840632466811942	0.0664237068000001	0.641425181687467	-0.0299121838434343	0.818845630461268	0.0320869847635449	0.953227830559396	-0.0545692126338829	0.806721202871204	0.0118544941661188	0.969281494126001	-0.0844813964773162	0.750325771076429	-0.0224822278703383
Avpr2	-0.047577353916368	0.999509748788358	-0.14967028098001	0.60231797028257	-0.197247634896378	0.579475777372772	0.331782078545465	0.256375713473244	0.182111797565455	0.986518535607493	0.134534443649087	0.998764524901864	-0.138207589716219	0.339655969098081	0.193574488829247	0.100815642947094	0.0439042078492362	0.798531764125694	-0.00367314606713208	0.988478580129914	-0.0480920083014583	0.8857811378383	-0.186299598017677	0.27874744995286	0.145482480527788	0.399563496186814	-0.00418780045222247	0.985525408504364	-0.0517651543685909	0.817506843741515	-0.228716663629742	0.121924110560121	0.109339025911463	0.65839832348002	-0.119377637718279	0.494053452703826	-0.116416864723235	0.540645297851578	-0.00707783881177288	0.97292583836682	-0.235794502441513	0.495602243222731	-0.0153810632869209	0.963262595295369	-0.131797928010155	0.578233332505613	-0.0224589020986933	0.962152616286875	-0.251175565728434
Axin1	0.0116468467627342	0.999509748788358	-0.065934787555041	0.828111054192139	-0.0542879407923062	0.794443137815246	0.113204054831488	0.420331467993744	0.0472692672764468	0.986518535607493	0.0589161140391811	0.998764524901864	0.100590183951165	0.212124726888851	0.213794238782654	0.0106758779596491	0.147859451227612	0.207345176500201	0.159506297990347	0.0692302204331783	-0.0822412859120032	0.595360493757504	0.0183488980391624	0.836309319940116	0.131552952870651	0.100331311880171	0.0656181653156094	0.598833732226791	0.0772650120783438	0.33089895873806	-0.0223331961914073	0.859384478469367	0.239997045724602	0.148137580509917	0.217663849533196	0.128157235833186	-0.123968865754838	0.383893744616613	0.116028179969765	0.291715590023417	0.0936949837783586	0.814544710384046	-0.134084396229153	0.583911008493982	-0.258053261983989	0.208730350848732	-0.0180562162593875	0.96352275704227	-0.0403894124507953
Axin2	-0.0764453966780513	0.999509748788358	-0.146789654618821	0.432350264744182	-0.223235051296871	0.431283358673336	0.0974260568447421	0.511736029313263	-0.0493635977740778	0.986518535607493	-0.125808994452129	0.998764524901864	0.101366789508129	0.251454715345479	0.198792846352871	0.0120383670090336	0.0520031917340516	0.686670843406846	-0.0244422049439992	0.894343467119338	0.0346127375831437	0.895459461391563	0.135979527091274	0.24647986658006	0.233405583936016	0.0489411209571875	0.0866159293171957	0.559198582970941	0.0101705326391449	0.964107585128651	-0.0720515876429814	0.647640376572469	0.163979296951446	0.333589014236798	0.0919277093084641	0.601747956253439	-0.00964043289880963	0.957857940842376	0.154338864052637	0.190739379880297	0.0822872764096558	0.883118985788433	-0.12069286292403	0.683960014857216	-0.13033329582284	0.605895382595667	0.0336460011286059	0.944081365690019	-0.0384055865143756
Azgp1	0.0159217474635086	0.999509748788358	0.111258703178499	0.862274012210017	0.127180450642008	0.836629047771688	0.102097137785331	0.832176479966568	0.213355840963831	0.986518535607493	0.229277588427339	0.998764524901864	0.106103148603095	0.735822838716938	0.208200286388426	0.367831679841011	0.319458989566926	0.261396950732362	0.335380737030434	0.241627975390142	0.333085393748585	0.592035867296228	0.43918854235168	0.145954903226181	0.541285680137012	0.0688279844176849	0.652544383315511	0.0480967305411015	0.66846613077902	0.044735801172401	-0.18557686892487	0.424870051498335	0.0618897841441274	0.80778335739038	-0.123687084780742	0.651932355808212	0.464565996949884	0.199923000991718	0.526455781094012	0.105057586395035	0.340878912169142	0.778797352516235	-0.432203451446675	0.560102576111789	0.0323625455032112	0.93907413683402	0.0942523296473382	0.841974784880891	-0.0913245392775316
Cep131	0.105294889126168	0.999509748788358	0.0141225654983234	0.973614739045016	0.11941745462449	0.618287860055862	-0.00405326573245257	0.990093162001735	0.0100692997658709	0.99802547125153	0.115364188892038	0.998764524901864	-0.0139861396031398	0.95146505542335	-0.0180394053355919	0.926002045215071	-0.00391683983726834	0.988912814449809	0.101378049288899	0.616369633174806	0.206517543288224	0.605795048673284	0.192531403685084	0.277312104329258	0.188478137952633	0.274785924099904	0.202600703450955	0.28394174757205	0.307895592577123	0.0959342191997929	-0.546158650870562	0.0243355624969065	-0.0756390386924147	0.827033297241421	-0.621797689562976	0.0506574415125687	0.580725924252639	0.0729585339857055	0.505086885560225	0.0391142078717369	-0.0410717653103366	0.974182825169059	-0.24041836320499	0.595001290324871	0.34030756104765	0.315708246264571	0.264668522355236	0.381657340112437	-0.281490128515327
B2m	0.0644068892397376	0.999509748788358	0.0046341063158498	0.983107812496484	0.0690409955555886	0.702951997730138	-0.0285797977033853	0.881721305527599	-0.0239456913875356	0.989748507948967	0.0404611978522032	0.998764524901864	-0.27978820999169	0.0248175755464249	-0.308368007695075	0.00876442980630715	-0.303733901379224	0.0138053823710759	-0.239327012139487	0.0634309529551187	-0.209845650813893	0.634002087790191	-0.489633860805583	0.0287238634551312	-0.518213658508968	0.0247229020527727	-0.513579552193117	0.0217881832419832	-0.449172662953378	0.0457422532659402	0.519629279126376	0.0162223316671378	-0.114916759760505	0.700289645845438	0.404712519365872	0.120470018619448	-0.271216942063082	0.421467296947975	-0.386133701823587	0.12950452353861	0.133495577302793	0.911368431401828	0.382012994761921	0.542174179365439	0.110796052698842	0.764835560277391	-0.00412070706166363	0.995181708639385	0.515508572064716
Baat	0.0319447907077573	0.999509748788358	-0.0139032481785529	0.959452816161707	0.0180415425292045	0.958229989869806	-0.0121077308557225	0.955057872228577	-0.0260109790342747	0.988197854201652	0.00593381167348217	0.998764524901864	0.0346464351973209	0.704011567613089	0.0225387043415983	0.803659429945515	0.00863545616304564	0.945042649115007	0.0405802468708034	0.744198666939179	-0.0591809807205621	0.697984360589948	-0.0245345455232414	0.777375934985331	-0.0366422763789631	0.667666500340176	-0.0505455245575158	0.578048862445033	-0.0186007338497584	0.883533686044173	-0.0502247701173735	0.586994332078326	0.0323611341263097	0.848783954815155	-0.0178636359910637	0.897917764873205	0.0285667345854127	0.836327803749446	0.060927868711722	0.523290087189996	0.0107030985943502	0.979669195820087	-0.0594514276508952	0.749852379893434	-0.0308846930654817	0.882800156023123	0.00147644106082754	0.997364077688999	-0.0487483290565458
Bach1	-0.301817572286517	0.999509748788358	0.399119660130396	0.615106259117824	0.0973020878438791	0.961706625282993	0.0591740120411748	0.969949903034907	0.45829367217157	0.986518535607493	0.156476099885054	0.998764524901864	0.892837772543123	0.0244359550647137	0.952011784584297	0.00672307254164097	1.35113144471469	0.00149929216146152	1.04931387242818	0.017653581860834	-0.37240449972864	0.597941145817557	0.520433272814483	0.277312104329258	0.579607284855657	0.209869975621431	0.978726944986053	0.0213216763352417	0.676909372699537	0.169637461969107	-0.146134556383805	0.221079442446402	0.297216810177776	0.185205796952298	0.151082253793971	0.491265545336713	-0.0997256936147762	0.647628531178337	0.197491116563	0.0461458355825248	0.0513565601791951	0.929215086647644	-0.108825565015951	0.602809337408637	-0.208551258630726	0.45973304882333	0.0886655515470494	0.632269004864178	-0.057469004836756
Bach2	-0.0757762584093743	0.999509748788358	0.00575336590432567	0.992978654682298	-0.0700228925050485	0.939972869629141	-0.00566056372097588	0.997521811820457	9.28021833497064e-05	0.999949765297827	-0.0756834562260245	0.998764524901864	0.586019268814023	0.0711897641556559	0.580358705093047	0.00346987295642154	0.586112070997372	0.0194752101226779	0.510335812587998	0.039310344872941	-0.0741498952831579	0.843494849332833	0.511869373530864	0.116944811129551	0.506208809809889	0.0264165911472384	0.511962175714213	0.0497649820846119	0.436185917304839	0.0773628795517783	0.125755775769481	0.554915941814785	-0.072653586914771	0.821779227653319	0.0531021888547108	0.84272655984465	-0.0866002063761084	0.717322761788062	-0.159253793290879	0.450819256741555	-0.0334980175213966	0.972897943786048	0.174717384136895	0.618893835807304	0.0881171777607885	0.765556307887541	0.0154635908460163	0.982440616024928	0.141219366615498
Bad	0.0507735134180219	0.999509748788358	0.000493589201646608	0.998741927632599	0.0512671026196689	0.902448689582589	-0.0289322535784587	0.941318684970084	-0.0284386643768125	0.995815847401992	0.0223348490412097	0.998764524901864	-0.154551830221857	0.231885200522645	-0.183484083800315	0.0538963873753778	-0.182990494598669	0.0850238748935734	-0.132216981180647	0.342917012551158	0.0399742765064819	0.811972277584317	-0.114577553715375	0.325374567825558	-0.143509807293834	0.11431319512192	-0.143016218092187	0.127156380724745	-0.092242704674166	0.452764302454814	0.0822509017316984	0.480056626276692	0.0467644677996464	0.833449742021666	0.129015369531345	0.312361637791259	-0.0310007721682581	0.847207433808802	0.015763695631387	0.915163551572375	0.0980145973630864	0.747558681804116	-0.154843307093518	0.537234980427429	-0.185844079261776	0.288053612594489	-0.139079611462129	0.519452784107827	-0.0568287097304315
Bag1	-0.0733125496703314	0.999509748788358	0.0365760501597817	0.928355439044079	-0.0367364995105495	0.904730769439671	0.0134485251266133	0.968337365317804	0.0500245752863956	0.987110517058304	-0.0232879743839357	0.998764524901864	-0.091884157794154	0.42854703423736	-0.0784356326675404	0.445119958139923	-0.0418595825077563	0.814267916348111	-0.115172132178088	0.27374799702294	0.0419641105206523	0.845277074841711	-0.0499200472735006	0.682274358245868	-0.036471522146887	0.77283281160837	0.00010452801289701	0.999791889765591	-0.0732080216574351	0.504202732859083	0.0545079864858996	0.69763391059552	0.00182497929782013	0.994042709901114	0.0563329657837201	0.774270255416233	-0.0711032209179832	0.699980324686099	-0.0692782416201651	0.603709383611754	-0.0147702551342615	0.982097160276302	0.0103188456100369	0.971614526582969	-0.060784375307945	0.8082346801685	-0.0589593960101262	0.817477712854302	-0.0044514095242265
Bak1	-0.022152786719592	0.999509748788358	-0.0362733996490936	0.922669134652541	-0.0584261863686846	0.907885847648251	-0.0275818874009709	0.955955216487235	-0.0638552870500644	0.986518535607493	-0.0860080737696562	0.998764524901864	0.31127899215401	0.0323864907039115	0.283697104753039	0.0187975465611459	0.247423705103946	0.0209149055450149	0.225270918384354	0.125914466637558	-0.0747842391644943	0.777883527323408	0.236494752989516	0.135590605012082	0.208912865588545	0.15968492836067	0.172639465939452	0.183430946902592	0.15048667921986	0.36602003540912	-0.0171587980209054	0.902982541174139	0.129205456688646	0.552632912402643	0.112046658667742	0.563954368091424	-0.0285793715489667	0.904549301620101	0.10062608513968	0.397021437546549	0.0834672871187758	0.861499761826498	-0.155078556647139	0.544500124011676	-0.183657928196104	0.450313207866897	-0.0544524715074578	0.831141388548789	-0.0716112695283628
Nkx3-2	-0.120743350643291	0.999509748788358	-0.0349627923444709	0.953425981063032	-0.155706142987762	0.74833885448469	-0.0282055459167706	0.958500909914843	-0.0631683382612412	0.990041553616775	-0.183911688904532	0.998764524901864	0.142100857238407	0.505089940049109	0.113895311321638	0.473874807875491	0.0789325189771666	0.746207142918884	-0.0418108316661252	0.903370928401241	-0.0335420542245413	0.92775013525555	0.108558803013865	0.541162588376458	0.080353257097096	0.573694796796396	0.0453904647526254	0.833194193262431	-0.075352885890666	0.765971205792224	0.00428027625423491	0.986046797040507	0.23001437492128	0.41118059711427	0.234294651175515	0.374951658265905	-0.22909370863092	0.30711895479737	0.000920666290359328	0.996245848995578	0.00520094254459493	0.995924537111485	-0.0483760983463149	0.882527127961265	-0.277469806977235	0.406362318266694	-0.0474554320559555	0.923897508829597	-0.0431751558017199
Bard1	-0.052957679724226	0.999509748788358	0.0421275162843349	0.88200720286627	-0.0108301634398911	0.976410133147751	-0.00967134593480548	0.974201805546347	0.0324561703495286	0.994195955278099	-0.020501509374697	0.998764524901864	-0.0544657482883389	0.678523416228294	-0.0641370942231445	0.478658897604245	-0.02200957793881	0.894611821168456	-0.0749672576630361	0.57978446133737	0.0455296147078905	0.819340001407612	-0.0089361335804485	0.9528656544596	-0.0186074795152536	0.869922933425104	0.0235200367690804	0.870417710237838	-0.0294376429551452	0.840888657957063	0.0831293935656321	0.584426654168206	0.0957920286670277	0.577116047082096	0.17892142223266	0.265145042093525	-0.0556143112086209	0.699038011287341	0.040177717458407	0.774980994327505	0.12330711102404	0.804202352829337	-0.0761600512151482	0.728869491371597	-0.131774362423769	0.450313207866897	-0.0359823337567414	0.916723319350102	0.0471470598088907
Barx1	0.00982804055711307	0.999509748788358	-0.151577007831375	0.616496806512661	-0.141748967274262	0.717656199622505	0.162507015595221	0.546644422144287	0.0109300077638468	0.99802547125153	0.0207580483209593	0.998764524901864	-0.015234579750702	0.923896049332395	0.147272435844519	0.304078470649639	-0.00430457198685526	0.981974783547795	0.00552346857025764	0.983492285266279	-0.025362259254583	0.919237604229177	-0.0405968390052847	0.725260726997405	0.121910176589937	0.414189540854484	-0.029666831241438	0.829639222119546	-0.0198387906843251	0.914185438021698	-0.0352346743319863	0.82166433725095	0.165166460643509	0.377610552012522	0.129931786311523	0.513136723856797	-0.17522369717363	0.291021783918323	-0.0100572365301204	0.941698652146054	-0.0452919108621066	0.951339037920428	-0.00286273329464172	0.990306297623546	-0.17808643046827	0.387249304354181	-0.0129199698247615	0.965203511038971	-0.048154644156749
Barx2	0.0361724752092249	0.999509748788358	-0.0465797585019279	0.905231529175597	-0.0104072832927034	0.979146190638527	0.0293083133141512	0.939653985566273	-0.0172714451877771	0.99802547125153	0.018901030021447	0.998764524901864	0.0983838196656562	0.50077520080144	0.127692132979807	0.221814509430803	0.0811123744778786	0.59814444801822	0.117284849687104	0.310240984025669	0.0877629627642743	0.760108954603641	0.186146782429931	0.250148775377227	0.215455095744082	0.146129654222044	0.168875337242154	0.307794850840596	0.205047812451378	0.15608197629596	-0.107196730254613	0.44198613791374	0.0367535513049909	0.904937659217743	-0.070443178949622	0.74106556327025	0.364665025954119	0.144071033454958	0.40141857725911	0.0497679153346971	0.294221847004498	0.552642753409861	-0.363342057972229	0.537234980427429	0.00132296798189101	0.997532911015548	0.0380765192868818	0.933909633400341	-0.0691202109677317
Bax	-0.0137933715502819	0.999509748788358	0.00855091436882116	0.977505349085509	-0.00524245718146093	0.988448838419215	-0.0636452384093375	0.677930856165793	-0.0550943240405161	0.986518535607493	-0.0688876955907982	0.998764524901864	-0.205214019998197	0.108823900122542	-0.268859258407533	0.0164195987418257	-0.260308344038712	0.0554701007337983	-0.274101715588994	0.0708190646268744	-0.00271778711377085	0.995310044023336	-0.207931807111967	0.0545193067985592	-0.271577045521303	0.016264784035314	-0.263026131152482	0.0291170835423105	-0.276819502702764	0.0369758854259461	0.0473666707966432	0.725125550562294	0.0482640280883422	0.8134534474752	0.0956306988849852	0.531531673848728	-0.137073070365472	0.411719316970764	-0.0888090422771299	0.551083594082603	-0.0414423714804866	0.957460821535621	0.00241392206706404	0.994058810264346	-0.13465914829841	0.457320865163844	-0.0863951202100674	0.713296586528192	-0.0390284494134237
Bcl6b	0.188963847259957	0.999509748788358	-0.308912813757987	0.385232010632008	-0.119948966498028	0.887753959709456	0.349385367643491	0.130719615344057	0.0404725538855046	0.996690990519336	0.229436401145463	0.998764524901864	-0.222953211931601	0.180081505140033	0.12643215571189	0.386186314763684	-0.182480658046097	0.474379314979453	0.00648318921386164	0.991416520130383	0.00542938540143387	0.993604643211665	-0.217523826530167	0.241249414353061	0.131861541113325	0.478197754075879	-0.177051272644662	0.504950406088165	0.0119125746152965	0.981203689221194	-0.171693571775353	0.415526492030046	-0.303910735568454	0.286921220873292	-0.475604307343807	0.0846798030403785	0.340778060901726	0.17257063126865	0.0368673253332723	0.873397992052719	-0.13482624644208	0.864539847471289	0.0456903775110113	0.916880009785548	0.386468438412738	0.246501196034027	0.0825577028442847	0.863410603215265	-0.0891358689310689
Bcan	0.0364579011217762	0.999509748788358	-0.0998308502218326	0.68396642259387	-0.0633729491000572	0.829999021137792	0.0116874033866271	0.981552288844009	-0.0881434468352052	0.986518535607493	-0.0516855457134298	0.998764524901864	0.048380540018714	0.808467763809641	0.0600679434053413	0.663510072229007	-0.039762906816491	0.809382538923333	-0.00330500569471562	0.988478580129914	0.0919216709595024	0.727586170655318	0.140302210978217	0.388234434653351	0.151989614364844	0.262910191140764	0.0521587641430111	0.745061211228834	0.088616665264787	0.523816261184105	-0.128926061641204	0.357344237449903	-0.13492206311156	0.418483352285219	-0.263848124752763	0.121372797656128	0.26096403900055	0.108373238052946	0.12604197588899	0.312942676880351	-0.00288408575221244	0.996749063145112	-0.181930448809149	0.544500124011676	0.0790335901914017	0.732778791914562	-0.0558884729201595	0.856451139151218	-0.184814534561363
Bcap29	0.10899201384586	0.999509748788358	0.0199176399638307	0.964649935800499	0.12890965380969	0.654612157278098	0.0167896751048523	0.961382949201005	0.0367073150686829	0.993287021514345	0.145699328914543	0.998764524901864	-0.326810156119882	0.0336391323032819	-0.310020481015028	0.0206527765230707	-0.290102841051197	0.0697880792125734	-0.181110827205338	0.307193490354771	0.101955632888809	0.783351361824032	-0.224854523231069	0.164422018904686	-0.208064848126218	0.185437405572425	-0.188147208162388	0.285439762117466	-0.0791551943165281	0.712761623043203	0.321195073265351	0.133740839003193	-0.367837773109326	0.102049738234863	-0.0466426998439738	0.887657816027106	-0.0239740588827169	0.919864249059053	-0.391811831992043	0.0214680401971893	-0.0706167587266904	0.944058686932939	0.362919057854964	0.537234980427429	0.338944998972248	0.211613224285856	-0.0288927741370766	0.948021354251722	0.292302299128273
Phb2	-0.0126098310863971	0.999509748788358	0.0362519468954017	0.88928804691978	0.0236421158090045	0.940600067605154	0.018113488601074	0.964011426732304	0.0543654354964747	0.986518535607493	0.0417556044100784	0.998764524901864	-0.125670599485777	0.297852280614788	-0.107557110884703	0.145794785690462	-0.0713051639893008	0.46340543881323	-0.0839149950756981	0.365761707178715	0.147379589700334	0.476942283704907	0.0217089902145586	0.89987774682352	0.0398224788156322	0.74519270372538	0.0760744257110328	0.526814629069944	0.0634645946246365	0.602739399889603	-0.0818515777065235	0.552251855752028	-0.16042812977455	0.348133915595072	-0.242279707481075	0.161022004177361	0.250792716180254	0.162658207127308	0.0903645864057024	0.525562630602434	0.00851300869918047	0.993764387119416	-0.172824849264258	0.552470051196924	0.0779678669159952	0.723758154541963	-0.0824602628585558	0.70097051819162	-0.164311840565078
Bcat1	-0.057935094215243	0.999509748788358	0.0669040367076451	0.787027648556465	0.00896894249240252	0.983424638576875	0.090119046828523	0.734473284485475	0.157023083536168	0.986518535607493	0.0990879893209257	0.998764524901864	-0.0928785581039386	0.505534050109021	-0.00275951127541489	0.984939823987447	0.0641445254322304	0.587528935960294	0.00620943121698736	0.975226282237247	-0.0709747022251281	0.705421292606392	-0.163853260329066	0.183005585403699	-0.0737342135005426	0.49164270277607	-0.00683017679289777	0.962627713068153	-0.0647652710081404	0.590633211396514	-0.0434736719070497	0.691599081331199	0.116806547546768	0.518092500808053	0.0733328756397184	0.645402930729195	-0.10424142993928	0.510926708097287	0.0125651176074884	0.927387648327173	-0.0309085542995612	0.954839331396567	0.0035710260788673	0.988523531596072	-0.100670403860413	0.643610627143506	0.0161361436863568	0.960576872486627	-0.027337528220693
Bcat2	-0.0754213928802242	0.999509748788358	-0.0148175125792384	0.971832324906563	-0.0902389054594627	0.751698117060336	0.0359145614187523	0.928034993282226	0.0210970488395125	0.99740901650033	-0.0543243440407113	0.998764524901864	0.105244905172525	0.544059931989392	0.141159466591277	0.209779696008894	0.126341954012038	0.355654295597686	0.0509205611318138	0.792322250363504	-0.160358804086042	0.558932669961073	-0.0551138989135176	0.769344477185313	-0.0191993374947657	0.913455493797658	-0.0340168500740045	0.845211346942778	-0.109438242954228	0.474547846970459	0.196460555666063	0.354046357824637	0.0180354436526195	0.967533071279042	0.214495999318683	0.252946817740875	-0.10422420939639	0.692999468165403	-0.0861887657437693	0.767348234945904	0.110271789922294	0.887342018432678	-0.0756435555638945	0.856807768408754	-0.179867764960282	0.486016902077558	-0.161832321307664	0.726043099687351	0.0346282343583994
Bche	-0.0384233895154668	0.999509748788358	0.0162690673850554	0.957360186552743	-0.0221543221304106	0.950105435672617	-0.0613407919981755	0.786353321643234	-0.0450717246131205	0.986518535607493	-0.0834951141285869	0.998764524901864	0.0509491825806229	0.722026950513531	-0.0103916094175521	0.941054422165807	0.00587745796750294	0.970840985186784	-0.032545931547963	0.839588258441166	0.0241438815405962	0.91436258935106	0.0750930641212197	0.475584415379393	0.0137522721230442	0.904491537307709	0.0300213395080997	0.767077389268953	-0.00840205000736675	0.950220855357262	-0.00294931396426959	0.979029307448321	-0.0254486441680502	0.869739731675672	-0.0283979581323197	0.852361716537471	-0.0314187867208209	0.805120662998832	-0.0568674308888711	0.438706096397666	-0.0598167448531405	0.874148946789284	0.00801825598327617	0.971057637502814	-0.023400530737544	0.915099603394062	-0.0488491749055937	0.779482902085623	-0.0517984888698639
Bckdha	-0.123777182981402	0.999509748788358	0.125181383037567	0.721922406016307	0.00140420005616546	0.997798946521218	-0.102779077663479	0.737133031079696	0.0224023053740885	0.996690990519336	-0.101374877607313	0.998764524901864	-0.157143941736143	0.195997460862391	-0.259923019399622	0.0680781416306972	-0.134741636362054	0.349296190808466	-0.258518819343456	0.107491721632267	0.131214760387799	0.581960567346913	-0.0259291813483439	0.857620178783213	-0.128708259011823	0.414668612741712	-0.00352687597425505	0.984817434106207	-0.127304058955657	0.419251382234592	-0.120325080967816	0.457294601148286	0.110316693200541	0.667763423702227	-0.0100083877672748	0.969328198990141	-0.111663605838828	0.638417367935993	-0.00134691263828663	0.996091719384591	-0.121671993606102	0.851815924090201	-0.267158924892672	0.568015172090261	-0.3788225307315	0.242500244129364	-0.268505837530959	0.474146495379179	-0.388830918498774
Bckdhb	0.00324853960486165	0.999773836585522	0.0545100712006764	0.918992380535733	0.0577586108055376	0.90855507671043	-0.0640369292274057	0.869179940352802	-0.00952685802672985	0.99802547125153	-0.00627831842186875	0.998764524901864	0.0217514895215011	0.937544579166493	-0.0422854397059047	0.817139053456592	0.0122246314947711	0.970869556847744	0.0154731710996323	0.965021417603803	0.276995612807341	0.54741016996989	0.298747102328842	0.211293541264267	0.234710173101436	0.277035730952981	0.28922024430211	0.264745563228072	0.292468783906973	0.237108326801505	-0.301826659951875	0.064487972315203	-0.117720647524601	0.676215750223894	-0.419547307476476	0.0590401125969837	0.388608713221466	0.174967051423491	0.270888065696866	0.23022278538797	-0.030938594255007	0.977289367432612	-0.00341335389460527	0.994977473730826	0.385195359326863	0.164378955393656	0.267474711802261	0.304522232332149	-0.034351948149613
Bckdk	-0.072534450459961	0.999509748788358	0.0849769238965105	0.614211219870261	0.0124424734365496	0.97437565448626	-0.0692210567262169	0.782805821341078	0.015755867170294	0.997954524067199	-0.0567785832896673	0.998764524901864	0.00919702943680232	0.962991649806939	-0.0600240272894141	0.531645263091335	0.0249528966070969	0.868093567010674	-0.0475815538528645	0.781758023028566	0.172963768936222	0.483039404220643	0.182160798373024	0.180773990403296	0.112939741646808	0.273975655418345	0.197916665543318	0.0821474443662024	0.125382215083357	0.34538357872384	-0.0816224766197209	0.450220894836961	0.000234968986847148	0.998490816213677	-0.0813875076328738	0.579323798631295	-0.0817543418342265	0.630658451961825	-0.0815193728473788	0.526432030030034	-0.1631418494671	0.627431401135496	-0.0108011138255554	0.973533514804431	-0.0925554556597797	0.689435902682577	-0.0923204866729335	0.715041541513937	-0.173942963292655
Bcl10	0.00527095880949267	0.999509748788358	-0.0439354102298056	0.899827189916366	-0.0386644514203129	0.923659569461247	0.0581887391029383	0.841611146875201	0.0142533288731327	0.99802547125153	0.0195242876826254	0.998764524901864	-0.191385033502242	0.161432713486661	-0.133196294399303	0.289153724039185	-0.177131704629109	0.17574567196659	-0.171860745819617	0.217695639246263	-0.263616816633376	0.423650624081422	-0.455001850135616	0.0122929765890274	-0.396813111032679	0.0175457070677585	-0.440748521262484	0.00838936818135439	-0.435477562452991	0.0125834094720359	0.448928561576911	0.0166640527739702	-0.141824866059701	0.525744329620901	0.307103695517211	0.13394031186162	-0.0728572722344805	0.75302032410101	-0.214682138294181	0.162798480018282	0.234246423282732	0.629404526400056	0.107196769390789	0.71296012047732	0.0343394971563105	0.919920669683776	-0.10748536890339	0.676469333835381	0.341443192673521
Bcl2	-0.0734582436473272	0.999509748788358	-0.0208151826539535	0.979345533633588	-0.0942734263012813	0.893305112473421	-0.0335858555577069	0.9585040059086	-0.05440103821166	0.995938685604555	-0.127859281858988	0.998764524901864	0.424563164414304	0.0525155877586877	0.390977308856598	0.0364894598679336	0.370162126202644	0.167795965080459	0.296703882555316	0.247470287317807	0.147088929999166	0.716095465047601	0.571652094413471	0.0165449082886828	0.538066238855764	0.0184684521974909	0.51725105620181	0.0517122049350606	0.443792812554483	0.0647574727401615	-0.0721540738168145	0.827194980718978	0.172794738543325	0.692193370486085	0.100640664726511	0.768541066053343	-0.0941649994716113	0.790712988048705	0.0786297390717133	0.827895580922351	0.00647566525490046	0.996550900401636	0.301248783737366	0.549895033613448	0.207083784265755	0.582077656523481	0.37987852280908	0.432660572468635	0.307724448992265
Bcl2l1	-0.0496869412383547	0.999509748788358	-0.109892513867771	0.529027588318864	-0.159579455106125	0.609735880948517	0.214693811179135	0.240458692407263	0.104801297311364	0.986518535607493	0.0551143560730099	0.998764524901864	0.141477717289899	0.181848026745206	0.356171528469034	0.00279833059735719	0.246279014601264	0.0227223501819927	0.196592073362909	0.195398654851801	-0.214313491046912	0.396729770812232	-0.0728357737570129	0.452363667209826	0.141858037422122	0.168376029200976	0.0319655235543519	0.786531587109995	-0.017721417684003	0.926861722834565	-0.0302309929935669	0.860084737822916	-0.012361378958782	0.960607571360802	-0.0425923719523491	0.830583111399362	0.011207615090571	0.955987300073937	-0.00115376386821075	0.995319549058068	-0.0313847568617761	0.963776849416703	-0.0141201248582546	0.9655592351947	-0.00291250976768429	0.991708959284175	-0.0152738887264655	0.972595369456815	-0.0455048817200321
Bcl2l10	-0.139345515384762	0.999509748788358	0.0793425891299628	0.67558161286496	-0.0600029262547989	0.846857761082547	0.0537456060435241	0.890617148344116	0.133088195173487	0.986518535607493	-0.00625732021127515	0.998764524901864	-0.027941861298336	0.899259885829795	0.0258037447451876	0.853228288326849	0.105146333875151	0.330244976752815	-0.0341991815096112	0.852823597185314	-0.0683385905952624	0.748551160641005	-0.096280451893598	0.530335189697786	-0.0425348458500744	0.717982243636915	0.0368077432798886	0.734584781995531	-0.102537772104873	0.365386598212199	-0.303481418256273	0.0375985397997674	0.381430142184098	0.0469639214569807	0.0779487239278252	0.692051532910725	-0.252578199195897	0.117810552610076	0.128851942988201	0.19981710263224	-0.174629475268071	0.645174181619633	0.0103360590220732	0.969327105145642	-0.242242140173822	0.242758863899751	0.139188002010277	0.451395698055266	-0.164293416245997
Bcl2l2	-0.0123489939497665	0.999509748788358	0.000562932389915796	0.998797680627835	-0.0117860615598515	0.979202710738191	0.10785063654691	0.680249654983411	0.108413568936825	0.986518535607493	0.0960645749870591	0.998764524901864	-0.0564112332211281	0.729870363969402	0.0514394033257821	0.657174369014595	0.0520023357156974	0.770800292652619	0.039653341765931	0.823897404235785	-0.207228700866294	0.37539786534396	-0.263639934087422	0.039060651277835	-0.155789297540512	0.105805703837219	-0.155226365150596	0.228730083160183	-0.167575359100363	0.131420947382795	0.0199199642925263	0.861066854473932	0.110348393451078	0.515544713085653	0.130268357743604	0.291373417785841	-0.259350546952111	0.0745369529659794	-0.149002153501033	0.146896969456828	-0.129082189208505	0.598705871751363	0.0504042838872696	0.77445497092976	-0.208946263064839	0.231443212403174	-0.0985978696137618	0.616185221714645	-0.0786779053212359
Bcl3	0.201389105036654	0.999509748788358	-0.0783752082769368	0.896016892115862	0.123013896759719	0.826923699068822	0.170641485320233	0.719586651044875	0.0922662770432972	0.987011458664048	0.293655382079953	0.998764524901864	0.174287049772216	0.550602871772378	0.34492853509245	0.0859632990342475	0.266553326815514	0.274127124590357	0.467942431852169	0.0646657244205744	0.0512705101185915	0.929739651888179	0.225557559890808	0.393314391929936	0.396199045211041	0.0757247964994623	0.317823836934105	0.177641027102597	0.519212941970761	0.0407373621899408	0.154941766065605	0.55105248540049	0.402782398187508	0.405337533404701	0.557724164253115	0.15771689201974	-0.156793307324054	0.710030185347343	0.245989090863455	0.272443862878538	0.400930856929063	0.475731958679497	0.00109899855280294	0.997603228546853	-0.155694308771249	0.811024661026555	0.24708808941626	0.593630597182016	0.402029855481865
Bcl6	0.0747907475871141	0.999509748788358	0.0260655891916182	0.972095384728626	0.100856336778733	0.843202421086905	-0.0326405135725914	0.956132682878946	-0.00657492438097311	0.99802547125153	0.0682158232061416	0.998764524901864	0.307447901262059	0.20014788958115	0.274807387689469	0.235366225108187	0.300872976881086	0.221102057998274	0.375663724468201	0.128494364619318	-0.194049737412891	0.636753725872685	0.11339816384917	0.452363667209826	0.0807576502765784	0.663260501260345	0.106823239468196	0.526263388626044	0.181613987055311	0.194796474447689	0.456133526868946	0.0693307144349228	-0.00741688411814553	0.990687257128023	0.448716642750801	0.220198587100028	-0.0204406631652161	0.969658894861942	-0.0278575472833616	0.926957589369023	0.428275979585587	0.502296669459255	0.114965896317687	0.806469220191519	0.0945252331524712	0.886542866871759	0.0871083490343278	0.881726429154351	0.543241875903273
Bcl7b	0.00549023230314667	0.999509748788358	-0.0199712973089402	0.964604439510986	-0.0144810650057936	0.976410133147751	0.0997369187583491	0.687609942727118	0.0797656214494084	0.986518535607493	0.0852558537525548	0.998764524901864	-0.132558189253591	0.287780849961204	-0.0328212704952415	0.832710868690594	-0.0527925678041822	0.715414890414535	-0.0473023355010353	0.789812892233995	-0.0565321052060927	0.796949339028814	-0.189090294459684	0.0691872241369576	-0.0893533757013341	0.454772678205835	-0.109324673010275	0.276049043101	-0.103834440707128	0.350006369627972	0.260050662547888	0.0408822943914246	-0.00208570637877832	0.993602980595139	0.257964956169108	0.162785111934165	-0.132036724963455	0.487936114781673	-0.134122431342234	0.223563868656103	0.125928231205654	0.773734829227539	-0.00955030829633156	0.973533514804431	-0.141587033259786	0.58276994009632	-0.143672739638566	0.445346610572443	0.116377922909321
Bcl7c	0.105404370592462	0.999509748788358	0.0208499562223425	0.971588660065999	0.126254326814805	0.779179661813508	-0.0529863882024464	0.914220756814889	-0.0321364319801037	0.996690990519336	0.0732679386123584	0.998764524901864	-0.255506162426962	0.128179626959145	-0.308492550629408	0.0354067649173697	-0.287642594407065	0.0432485637443851	-0.182238223814603	0.331879926240298	-0.0104971634737465	0.983708001361475	-0.266003325900709	0.186916458233052	-0.318989714103155	0.107472634654187	-0.298139757880811	0.105859230991833	-0.192735387288349	0.374305562720395	0.285829518858161	0.129096394598798	-0.19592391362211	0.57226658200057	0.0899056052360503	0.786285785827721	-0.0275788528512119	0.943182024834002	-0.223502766473322	0.19351919076362	0.0623267523848406	0.944058686932939	0.082659781422112	0.781535952883338	0.0550809285708999	0.915222180914854	-0.14084298505121	0.620159154446306	0.144986533806951
Opn1sw	0.0575250180895225	0.999509748788358	-0.0558145662117854	0.763930120723216	0.00171045187773679	0.995756666854166	0.030407208174118	0.879480495793769	-0.025407358037667	0.990041553616775	0.0321176600518557	0.998764524901864	-0.0520600969330557	0.544059931989392	-0.0216528887589368	0.805834606697617	-0.0774674549707218	0.352997283166408	-0.0199424368811992	0.880336622299869	0.0422101446568503	0.768344576751484	-0.00984995227620464	0.924727276316915	0.0205572558979134	0.830556582101407	-0.0352573103138717	0.711117495015798	0.022267707775651	0.851546420970266	-0.0232206678557302	0.838795527700123	0.0323950332524242	0.824341384540501	0.00917436539669344	0.954757356294967	-0.0672460562342447	0.518322025274896	-0.034851022981821	0.722852531982909	-0.0580716908375503	0.887073937364374	-0.058527167660189	0.784114337353292	-0.125773223894433	0.440946763767639	-0.0933781906420089	0.651476285553546	-0.11659885849774
Bdkrb1	0.0324384783312344	0.999509748788358	0.0955919583374786	0.887979897712853	0.128030436668714	0.80282793231752	-0.135250573196208	0.735538694656856	-0.039658614858729	0.995815847401992	-0.00722013652749377	0.998764524901864	0.0101454278247183	0.95769049689081	-0.125105145371489	0.529653945554526	-0.0295131870340107	0.916201186705044	0.00292529129722498	0.991416520130383	-0.0526689548674949	0.867687502126657	-0.0425235270427767	0.811233874249942	-0.177774100238984	0.408845479068548	-0.0821821419015057	0.740566277710131	-0.0497436635702705	0.808778600501623	0.0140333764141624	0.923656984623347	0.0834849846930439	0.73861804462565	0.0975183611072062	0.609980947226924	0.0963167109380482	0.657272706084987	0.179801695631092	0.197890258027157	0.193835072045256	0.609595734611114	-0.0792336656295008	0.782469115173773	0.0170830453085487	0.966267954569464	0.100568030001593	0.714578015896819	0.114601406415755
Bdkrb2	-0.0204149176765276	0.999509748788358	-0.00526181643994113	0.98643806824806	-0.025676734116469	0.949942168207324	0.000505204956057926	0.998935199804004	-0.00475661148388333	0.99802547125153	-0.0251715291604111	0.998764524901864	0.0263831375047386	0.85048107858423	0.0268883424607962	0.858430077730426	0.0216265260208554	0.895157288940108	0.00121160834432716	0.995694086677354	-0.035141608004395	0.876750593376485	-0.00875847049965648	0.935796046230663	-0.00825326554359882	0.956582472087945	-0.0135150819835396	0.911451282306098	-0.0339299996600674	0.760604623307209	-0.0893729272647259	0.39800975467764	0.0347730412358089	0.831350435944939	-0.0545998860289167	0.706129811708297	-0.011405964243632	0.949928053243875	0.0233670769921766	0.854196776872984	-0.0660058502725488	0.891499919610535	-0.107217966419726	0.66569918778404	-0.118623930663358	0.531558859838971	-0.0838508894275492	0.715521488695966	-0.173223816692275
Bdnf	-0.210558638106342	0.999509748788358	1.82965068102614e-05	0.999984125844553	-0.210540341599532	0.723877252554348	0.179535522497402	0.777256507520566	0.179553819004213	0.986518535607493	-0.0310048191021291	0.998764524901864	-0.0321166584860206	0.941966645484415	0.147418864011381	0.492509903851675	0.147437160518192	0.576675234631535	-0.0631214775881502	0.874618152835396	-0.445394321650725	0.477193853600255	-0.477510980136746	0.182112872715686	-0.297975457639344	0.330177381594188	-0.297957161132533	0.348620308003795	-0.508515799238875	0.124396520551263	0.236691311579767	0.442332702584172	-0.00257218394392383	0.994821188103996	0.234119127635844	0.447823631261911	-0.72074070136848	0.0760737791482215	-0.723312885312403	0.0591502566639444	-0.486621573732635	0.64179606699703	0.57488049503685	0.537234980427429	-0.145860206331629	0.741227471982016	-0.148432390275552	0.838175625884426	0.088258921304215
Bet1	0.0960183249231392	0.999509748788358	-0.0762842281302688	0.790365921741802	0.0197340967928712	0.968422952598854	0.0722295111631424	0.83321728767502	-0.00405471696712607	0.99802547125153	0.091963607956014	0.998764524901864	-0.251144154874957	0.153440429870593	-0.178914643711815	0.27647733000604	-0.255198871842083	0.0868990789067898	-0.159180546918943	0.422155904325081	-0.297482481911625	0.48111298906293	-0.548626636786583	0.0126649595166608	-0.47639712562344	0.0219539722532812	-0.552681353753708	0.00694045088945134	-0.456663028830568	0.025329143704041	0.387662694445047	0.0619214784921564	-0.0210411629916036	0.964250863648605	0.366621531453443	0.207658561147863	-0.268867444985741	0.396073411778603	-0.289908607977345	0.169260389355663	0.0977540864677036	0.92464768010251	0.183406715821604	0.667743862642865	-0.0854607291641359	0.86361722222818	-0.106501892155739	0.789177775330916	0.281160802289308
Bex2	0.171992039225619	0.999509748788358	-0.231301954164983	0.662706845306119	-0.0593099149393656	0.963481199825015	0.147301875053739	0.764492945480546	-0.084000079111245	0.987789309039478	0.0879919601143738	0.998764524901864	-0.328501273538129	0.0675356314785454	-0.18119939848439	0.356759445052675	-0.412501352649375	0.0495857510990651	-0.240509313423756	0.487552775188741	-0.0930232205601598	0.885508470928711	-0.421524494098289	0.17590477284234	-0.27422261904455	0.428477892493939	-0.505524573209535	0.127581685904483	-0.333532533983916	0.420791972934644	0.642321096062289	0.0325118049006324	-0.47749789486891	0.154174928314793	0.164823201193381	0.662451602121269	-0.396683535650408	0.177128521939504	-0.874181430519317	0.00750781500204536	-0.231860334457025	0.814544710384046	0.437081219598724	0.537234980427429	0.040397683948318	0.942212732350346	-0.437100210920591	0.161194186806437	0.205220885141698
Ngfrap1	-0.0856632845380394	0.999509748788358	-0.018488724352828	0.973961836190886	-0.104152008890869	0.651994718094856	0.015567898388977	0.972093866049565	-0.00292082596385103	0.998688958521285	-0.088584110501891	0.998764524901864	0.0563755225953616	0.764578248878788	0.0719434209843377	0.585509861540336	0.0534546966315096	0.801576065168095	-0.0322085879065321	0.855694869746521	-0.0322492653926096	0.913198099975655	0.0241262572027509	0.893240088351507	0.039694155591727	0.776551637369836	0.0212054312388999	0.916298409758066	-0.064457853299141	0.587052382580508	-0.0582032719471831	0.636590564531904	-0.157297849609077	0.323652289244929	-0.21550112155626	0.139843335453357	0.121857407931962	0.35554045814759	-0.035440441677113	0.768323445793879	-0.0936437136242956	0.814544710384046	-0.0159533483252569	0.946126200774585	0.105904059606708	0.566708834833876	-0.0513937900023683	0.838535499616689	-0.109597061949552
Bfsp1	-0.020260772064573	0.999509748788358	0.0440583508148282	0.837803995842519	0.0237975787502555	0.962038772482937	0.053824659864386	0.795439255833578	0.0978830106792146	0.986518535607493	0.0776222386146424	0.998764524901864	-0.0853829916987674	0.53102621830337	-0.0315583318343807	0.787011397062684	0.0125000189804475	0.940078323823652	-0.00776075308412522	0.978341623101549	-0.00580936870102398	0.986857035578784	-0.0911923603997914	0.476119788388692	-0.0373677005354046	0.75824922684971	0.0066906502794231	0.966036330942275	-0.0135701217851491	0.950239016760487	-0.0738252474682514	0.536307866263687	-0.0983907556219592	0.499649942635655	-0.172216003090212	0.212801808842266	0.111395437617364	0.461690070069984	0.013004681995405	0.935781673033817	-0.0608205654728445	0.918668636966294	-0.102561082391603	0.657807496980178	0.00883435522576299	0.970767104192102	-0.0895564003961965	0.593690745490882	-0.163381647864448
Glb1	-0.0845535554991419	0.999509748788358	0.0821065031841478	0.773711085298336	-0.00244705231499394	0.995529260291094	-0.114918335148426	0.668111683529129	-0.0328118319642781	0.995815847401992	-0.11736538746342	0.998764524901864	-0.191051541927743	0.25133275358306	-0.305969877076168	0.0167271630670562	-0.22386337389202	0.140257461653228	-0.308416929391162	0.0494661496752364	0.0941331350425063	0.766714672187952	-0.0969184068852372	0.583110151915112	-0.211836742033663	0.122650236915284	-0.129730238849515	0.423423469463787	-0.214283794348657	0.152626978072273	0.150861479461636	0.389335776407408	-0.169625623657675	0.524185278942091	-0.0187641441960393	0.953455929920918	-0.0572791326365417	0.807990035682837	-0.226904756294217	0.107637943228351	-0.0760432768325798	0.908324167852432	0.121129791130891	0.580922156785532	0.0638506584943519	0.854250337324751	-0.105774965163324	0.727406198872227	0.0450865142983127
Bgn	-0.0501242356898817	0.999509748788358	0.0204286078436235	0.953834636913286	-0.0296956278462575	0.932674931684934	-0.0703684356971114	0.713167061654412	-0.0499398278534879	0.986518535607493	-0.100064063543369	0.998764524901864	-0.109625820838628	0.268539731539074	-0.17999425653574	0.0806817250348786	-0.159565648692116	0.115975559172551	-0.209689884381997	0.05435841979843	-0.0596693131185821	0.778319372453522	-0.169295133957212	0.0623981483964806	-0.239663569654323	0.0331794653250527	-0.2192349618107	0.0281888659201554	-0.26935919750058	0.0162467421280471	0.224199742447305	0.161974297963956	-0.124729405630184	0.670933410582967	0.0994703368171201	0.724240899256008	-0.100953718043454	0.74893049219337	-0.225683123673639	0.210468152432161	-0.00148338122632941	0.999136131218011	0.10694816014645	0.790956687004333	0.00599444210299599	0.99108865414687	-0.118734963527189	0.656826857185522	0.105464778920117
Bicd1	0.0232207189590832	0.999509748788358	-0.0080531746880307	0.981977499954276	0.0151675442710526	0.976410133147751	-0.000597360812451535	0.998935199804004	-0.00865053550048214	0.99802547125153	0.0145701834586012	0.998764524901864	0.243231092664207	0.0184312496555869	0.242633731851756	0.00854400383814548	0.234580557163726	0.0195746331340594	0.257801276122809	0.042330387264269	-0.0591018022901878	0.812201392344071	0.184129290374019	0.180481624658576	0.183531929561568	0.181788401230645	0.175478754873537	0.210244348847184	0.198699473832621	0.202409320620868	-0.0843174141705962	0.534341285082194	0.0449306701100674	0.869442218507112	-0.039386744060528	0.85343992572969	0.0279296321021592	0.895479130538703	0.0728603022122279	0.573824790790809	-0.0114571119583683	0.983882190669617	0.0246349002846627	0.912847404231531	0.0525645323868229	0.848887490802643	0.097495202496891	0.681349367672277	0.013177788326294
Bid	0.184385102481895	0.999509748788358	0.00794921534731866	0.983107812496484	0.192334317829214	0.642779825324734	0.0352417940693059	0.938709785245534	0.0431910094166249	0.991137328171276	0.22757611189852	0.998764524901864	-0.23228250548283	0.1357082696905	-0.197040711413524	0.111695191758017	-0.189091496066205	0.120581794498124	-0.00470639358430988	0.988969606377088	0.151974263174796	0.540763139212308	-0.080308242308035	0.622888112130062	-0.0450664482387288	0.772403498174299	-0.0371172328914097	0.799192302522488	0.147267869590486	0.405296763264986	0.403689687554241	0.0198374670876877	-0.0400156902736055	0.890218851377439	0.363673997280635	0.0792400572043546	-0.136181771228553	0.442395767624172	-0.176197461502159	0.136986339145788	0.227492226052083	0.548820785683382	0.231224888296543	0.537234980427429	0.09504311706799	0.751309111505481	0.0550274267943848	0.879103898647381	0.458717114348624
Hrk	-0.0498262844467373	0.999509748788358	0.0238726548657099	0.9447941034121	-0.0259536295810275	0.946760654207667	-0.0609644863849169	0.820314923463396	-0.0370918315192064	0.991037975911939	-0.0869181159659441	0.998764524901864	0.122606010624115	0.430167646864239	0.0616415242391982	0.649155651601662	0.0855141791049083	0.569697903252727	0.0356878946581713	0.85796845777011	-0.0228851986519595	0.941727030490629	0.0997208119721551	0.439741081108221	0.0387563255872381	0.752948502388993	0.0626289804529486	0.610825228066402	0.0128026960062108	0.935554816119007	-0.181747707946443	0.0981273362366703	-0.105203893421047	0.523082054161912	-0.28695160136749	0.0789594044505915	0.120570637890057	0.478073365062447	0.0153667444690097	0.916384069767789	-0.166380963477433	0.67017517430391	-0.121927656535509	0.709724666803687	-0.00135701864545153	0.997531347181343	-0.106560912066498	0.714469471249895	-0.288308620012942
Bik	0.0133446960940535	0.999509748788358	-0.142764708858403	0.770249961613572	-0.12942001276435	0.841699532729672	-0.0171515616293959	0.967430072833442	-0.159916270487799	0.986518535607493	-0.146571574393746	0.998764524901864	0.0879653348532003	0.60443588075172	0.0708137732238052	0.690818965777518	-0.0719509356345983	0.808569721905151	-0.0586062395405443	0.877617392853306	0.29594969912909	0.467026033287577	0.38391503398229	0.0327064754205317	0.366763472352895	0.0511062129067597	0.223998763494492	0.3570879523351	0.237343459588546	0.377154081721541	-0.173018214433978	0.655424346089986	0.151956177158865	0.770351937413486	-0.021062037275113	0.966576570985254	0.0446904784586041	0.891705834012925	0.196646655617468	0.540785595291242	0.0236284411834933	0.986616673576678	-0.0758162239179491	0.85937236412525	-0.0311257454593461	0.958639688964564	0.12083043169952	0.891002041351536	-0.0521877827344576
Bcl2l11	-0.144976888741359	0.999509748788358	-0.0636409813282791	0.885785322424422	-0.208617870069639	0.516705666130785	0.128034889007324	0.800502027039567	0.0643939076790438	0.995815847401992	-0.0805829810623157	0.998764524901864	0.13557082964363	0.628123176697936	0.263605718650953	0.0530868946309037	0.199964737322673	0.260080417051019	0.0549878485813136	0.793337020167795	-0.1526667165331	0.554344278156726	-0.0170958868894697	0.955747840034613	0.110939002117853	0.345173880560703	0.0472980207895735	0.793359471542035	-0.0976788679517865	0.404113835233792	0.150246748127772	0.279477788748616	0.019089523957198	0.928988116479281	0.169336272084971	0.329724807533799	-0.0752226534717467	0.715864720728239	-0.0561331295145477	0.74135032785314	0.0941136186132261	0.898859796319168	0.0112699088384428	0.97698282350344	-0.0639527446333024	0.767327346754292	-0.0448632206761028	0.859482807027459	0.105383527451669
Fabp7	-0.116172595638204	0.999509748788358	0.287792131095968	0.621422339123849	0.171619535457764	0.844022204057462	-0.236010732688787	0.736954048873827	0.0517813984071809	0.995815847401992	-0.0643911972310233	0.998764524901864	-0.0942073907598139	0.737517625492809	-0.330218123448601	0.218975233698882	-0.0424259923526334	0.826296080478721	-0.158598587990837	0.461938588230406	0.119514799120245	0.773376604825726	0.025307408360431	0.948511925614217	-0.210703324328356	0.553679438651411	0.077088806767612	0.76728933771767	-0.0390837888705923	0.911475067358115	-0.0749211279471879	0.687417709442433	0.1165955777013	0.491406480539034	0.0416744497541122	0.877258266581501	-0.101585872192137	0.636233231015578	0.0150097055091629	0.941597943241472	-0.0599114224380239	0.95819249978637	0.149275208451757	0.693155492211985	0.0476893362596211	0.883814675697352	0.164284913960921	0.519421174994948	0.089363786013733
Prdm1	0.184856719752897	0.999509748788358	-0.243846585425512	0.588514013371531	-0.0589898656726158	0.953191605141549	0.0124775829709149	0.990834147087479	-0.231369002454596	0.986518535607493	-0.0465122827016997	0.998764524901864	-0.200183629540826	0.529839745510528	-0.187706046569911	0.454012977209704	-0.431552631995423	0.0397316056137989	-0.246695912242526	0.361640541223905	0.118081152038777	0.801840612295472	-0.0821024775020487	0.809057156184796	-0.0696248945311341	0.82533161231604	-0.313471479956645	0.132602339883265	-0.128614760203749	0.651104815037685	0.202262991218356	0.471026707797422	-0.0445673784974657	0.883064463994683	0.157695612720889	0.64080066417557	-0.517843046754739	0.0805724091215808	-0.562410425252206	0.0411654802019434	-0.36014743403385	0.721046496152301	0.280112182142154	0.631853138095708	-0.237730864612585	0.528286901410489	-0.282298243110053	0.528259057197564	-0.0800352518916966
Blk	0.0618499462251569	0.999509748788358	0.31754086230322	0.359681820787885	0.379390808528376	0.323519990080134	-0.132934990446866	0.56777376488985	0.184605871856355	0.986518535607493	0.246455818081511	0.998764524901864	-0.104755075088625	0.704011567613089	-0.237690065535491	0.252935999420484	0.0798507967677296	0.827127512485327	0.141700742992885	0.673307659890386	0.50937656435344	0.37539786534396	0.404621489264815	0.0193765030958998	0.27168649881795	0.0710868789276508	0.58922736112117	0.0130978201317522	0.651077307346326	0.0106758216779746	0.206604544941239	0.300310697773591	-0.172140586637219	0.468309046798868	0.03446395830402	0.920435307511403	-0.0191699592220515	0.959466773271577	-0.191310545859271	0.343083250146504	0.01529399908197	0.99192461203748	-0.0199441669226818	0.975784481463781	-0.039114126144733	0.945623323679436	-0.211254712781951	0.576451711309832	-0.0046501678407125
Blm	-0.0748919911046494	0.999509748788358	-0.101877504565497	0.7535511244188	-0.176769495670146	0.55375387684357	0.230019174576885	0.256375713473244	0.128141670011388	0.986518535607493	0.0532496789067397	0.998764524901864	-0.344951914180658	0.0219027614698705	-0.114932739603773	0.329670473226618	-0.21681024416927	0.208558166825157	-0.291702235273919	0.067445113562591	0.252381636829475	0.381398013984486	-0.0925702773511836	0.417378919741176	0.137448897225702	0.0974317647924185	0.0355713926602047	0.846246531873858	-0.0393205984444439	0.804535887313918	-0.246649602472291	0.109125991698818	0.0969532563633997	0.63135303850595	-0.149696346108891	0.260678178923115	-0.107980800270854	0.453554687017722	-0.0110275439074532	0.958215472740169	-0.257677146379744	0.469907717752966	0.0022524554149313	0.995028885589625	-0.105728344855921	0.623585950068201	-0.00877508849252115	0.989765232964819	-0.255424690964813
Cxcr5	0.029385859762308	0.999509748788358	0.77292897191108	0.293617272193667	0.802314831673387	0.444305618599405	-0.242965695732347	0.797719549122426	0.529963276178733	0.986518535607493	0.559349135941041	0.998764524901864	-0.382907798621287	0.412276325039656	-0.625873494353633	0.0736248658074105	0.147055477557446	0.788517098747449	0.176441337319754	0.773705400777405	0.625928314020659	0.484869883009136	0.243020515399371	0.648736571522092	5.48196670242529e-05	0.999842191393261	0.772983791578104	0.0951268868167167	0.802369651340412	0.100854471994348	1.51777902378614	0.0106383802282671	-0.335169149527081	0.54611124209698	1.18260987425906	0.0590676712708566	-0.45039111710746	0.465092812251181	-0.78556026663454	0.110723606148454	0.732218757151604	0.662965409736677	0.0763195472605066	0.958804040246051	-0.374071569846953	0.657829699758695	-0.709240719374034	0.373865922510464	0.808538304412109
Bmi1	0.0262942331071645	0.999509748788358	-0.0575577455905119	0.879308151268754	-0.031263512483348	0.94750073575514	0.127090183814603	0.615240471104712	0.0695324382240909	0.986518535607493	0.0958266713312548	0.998764524901864	0.043985005127301	0.778238151395574	0.171075188941904	0.198456922706382	0.113517443351391	0.415183695892033	0.139811676458555	0.259649372744162	-0.0214590370110138	0.941727030490629	0.0225259681162861	0.870458231065988	0.149616151930889	0.257273223897593	0.0920584063403771	0.45237437869078	0.118352639447541	0.245552858959046	-0.0826620048003748	0.587052447178437	-0.0357037753164767	0.870378691119565	-0.11836578011685	0.547301611311748	0.0618780980457506	0.744941356092177	0.0261743227292746	0.865544300486643	-0.0564876820710979	0.943568825732161	0.132493365424171	0.624898702223856	0.194371463469921	0.339138943284854	0.158667688153447	0.416123225368698	0.0760056833530738
Bmp1	-0.00326587487078923	0.999773836585522	0.00750992358332538	0.985418215449386	0.00424404871253577	0.992851166433776	-0.034799323570104	0.896903964954836	-0.0272893999867789	0.995815847401992	-0.0305552748575685	0.998764524901864	0.141300253929751	0.420226491848004	0.106500930359647	0.532628635929624	0.114010853942972	0.597911652172982	0.110744979072182	0.62264763305776	0.120937804135882	0.757549286019423	0.262238058065633	0.0935975847986217	0.227438734495528	0.160146532130636	0.234948658078853	0.186327493111422	0.231682783208064	0.180355254821865	-0.184271397891627	0.250573450192163	0.0608124798911513	0.780824795666231	-0.123458918000477	0.57978677406319	0.0896176943040558	0.649690125820925	0.150430174195207	0.220937231383177	-0.0338412236964185	0.967824671010543	-0.0939398841075774	0.73338181082667	-0.0043221898035198	0.991080512579947	0.0564902900876319	0.838974541884678	-0.127781107803995
Bmp10	-0.0548709336405994	0.999509748788358	0.081752581989082	0.847913715462543	0.0268816483484829	0.959099948812783	-0.0842307637182342	0.797597198493326	-0.00247818172915254	0.998688958521285	-0.0573491153697526	0.998764524901864	0.0492929495420516	0.780519437813593	-0.0349378141761828	0.828340073873551	0.0468147678128993	0.809382538923333	-0.00805616582769986	0.970517288959325	-0.133234646864525	0.534471284121225	-0.0839416973224736	0.53606530735222	-0.168172461040708	0.173198457643511	-0.086419879051626	0.561576631415677	-0.141290812692226	0.174365831802346	-0.106524309761521	0.489083456502377	0.165137537581599	0.492778420933282	0.0586132278200794	0.827449204692724	-0.0859627086934037	0.700980282787938	0.0791748288881974	0.523910082618803	-0.0273494808733229	0.970642848683125	-0.00503590378056999	0.983545384037032	-0.0909986124739717	0.766859903372719	0.0741389251076273	0.750359712374039	-0.0323853846538938
Bmp15	-0.00179437631264667	0.999773836585522	-0.0111832469752064	0.96794086817586	-0.0129776232878533	0.963481199825015	0.0142361623512219	0.948811984186106	0.00305291537601604	0.99802547125153	0.00125853906336917	0.998764524901864	0.00828616676285534	0.929184626012617	0.0225223291140773	0.781968131531008	0.011339082138871	0.911503604252186	0.00954470582622453	0.930372085426286	-0.0405919912861559	0.754364170844855	-0.0323058245233004	0.67759271510741	-0.0180696621720785	0.850558278558416	-0.0292529091472852	0.745588825316485	-0.0310472854599313	0.733687248370096	-0.0657635359696243	0.420758537113104	0.0434491271596372	0.721372880584821	-0.0223144088099864	0.854234807048258	0.00121223158673875	0.993122377037515	0.0446613587463766	0.604550047509168	-0.0211021772232471	0.961188601181045	-0.0876404061783276	0.612122767701742	-0.0864281745915891	0.532154539987108	-0.0429790474319516	0.822303775957705	-0.108742583401576
Bmp2	-0.225581170041934	0.999509748788358	0.0885405201764807	0.865768988652909	-0.137040649865453	0.781892887118299	-0.118783481919438	0.829999045107848	-0.0302429617429586	0.997458296928636	-0.255824131784892	0.998764524901864	0.198608123186544	0.408286961087181	0.079824641267107	0.728153303549967	0.168365161443587	0.35933969552598	-0.0572160085983476	0.826884018688952	-0.284728385723851	0.483510579675133	-0.0861202625373077	0.755049581833999	-0.204903744456745	0.359213154491278	-0.116363224280265	0.585195266991636	-0.341944394322199	0.0805579296822152	-0.191424557161052	0.488582905385431	0.0953259956837447	0.699638677189178	-0.0960985614773075	0.782935165624362	-0.0702048125236362	0.699038011287341	0.0251211831601076	0.8996774447947	-0.166303374000943	0.867804893504163	-0.14886152806809	0.646928119630858	-0.219066340591725	0.400054603074761	-0.123740344907981	0.758107899165382	-0.315164902069033
Bmp4	-0.0242416190098669	0.999509748788358	0.0190144849282193	0.976546052472903	-0.00522713408164741	0.992173403707884	-0.0137355753159996	0.981969787668698	0.00527890961221988	0.99802547125153	-0.0189627093976486	0.998764524901864	-0.403891363030479	0.0564678205150359	-0.417626938346478	0.0146379809710276	-0.398612453418261	0.0569696937771579	-0.422854072428127	0.0351472160004007	0.0285228777290933	0.959787545804729	-0.375368485301387	0.0832649607232168	-0.389104060617385	0.0437725237248619	-0.370089575689166	0.086076728313618	-0.394331194699034	0.0485710956117644	0.362612227494556	0.196705159550856	-0.251836540143513	0.500689641321169	0.110775687351046	0.812638823847939	-0.520685563065109	0.301177730754101	-0.77252210320862	0.0591502566639444	-0.409909875714062	0.786038549745008	0.473269751235208	0.574683734140472	-0.0474158118298998	0.947874839362281	-0.299252351973412	0.382098260325318	0.0633598755211446
Bmp5	0.0551005306257595	0.999509748788358	-0.023333275193883	0.964654056825502	0.0317672554318773	0.962133907757703	-0.0131283470616762	0.981308795604533	-0.0364616222555589	0.995815847401992	0.0186389083702014	0.998764524901864	-0.113243068178606	0.621473393452046	-0.126371415240282	0.477301413888478	-0.149704690434165	0.451106543978988	-0.094604159808405	0.720761355372383	-0.261410357749476	0.534471284121225	-0.374653425928082	0.0750023550760303	-0.387781772989758	0.0484646710798033	-0.41111504818364	0.0382980316318276	-0.35601451755788	0.0940236815451602	0.635723304177426	0.0573645323849084	-0.377285536072553	0.243159308678076	0.258437768104874	0.528688941336947	-0.20568413692902	0.417319175856647	-0.582969673001573	0.013419869784336	0.0527536311758532	0.971452982414121	0.290640968789713	0.537234980427429	0.0849568318606938	0.863019198697239	-0.292328704211859	0.402536332696418	0.343394599965566
Bmp7	0.031216435013169	0.999509748788358	-0.00516239710068625	0.987240451085616	0.0260540379124828	0.950641953611529	0.0190806035597481	0.956132682878946	0.0139182064590617	0.996877327104306	0.0451346414722311	0.998764524901864	-0.0157667274026777	0.890528309061838	0.00331387615707061	0.982086066181651	-0.00184852094361583	0.989881409551431	0.0293679140695532	0.801181841990016	0.0401768723760352	0.824506514499964	0.0244101449733584	0.841671768280917	0.0434907485331067	0.750697267536656	0.0383283514324202	0.760540409437753	0.0695447864455893	0.53548191475116	0.0145322476008932	0.906130714442536	0.00387780924442646	0.985779007070263	0.0184100568453202	0.915418294053021	0.0255871638768042	0.864392199289422	0.0294649731212299	0.781358454806383	0.0439972207221245	0.920162279087782	-0.0880167288188381	0.591093371370292	-0.0624295649420338	0.73643601926689	-0.0585517556976078	0.774172969116759	-0.044019508096714
Bmp8a	-0.0184942965878744	0.999509748788358	0.0325140181973303	0.919470600941818	0.014019721609456	0.963827233876987	-0.0639787897291696	0.703909736887753	-0.031464771531839	0.991137328171276	-0.0499590681197128	0.998764524901864	0.11978508914288	0.153167030023167	0.0558062994137108	0.501346041529387	0.0883203176110405	0.451125147285027	0.0698260210231667	0.487239786120645	-0.0324110021663439	0.874524326099334	0.0873740869765356	0.381582046908614	0.023395297247367	0.850171221422364	0.0559093154446971	0.684503569330257	0.0374150188568224	0.768818791844811	-0.092368185560885	0.546668822556694	-0.0658260272212678	0.769279589143409	-0.158194212782153	0.387563186421495	0.0631319018279515	0.750423702493034	-0.00269412539331628	0.988941464986938	-0.0950623109542004	0.879824690741095	-0.0169656574693995	0.955611878682372	0.0461662443585526	0.850726984708332	-0.0196597828627145	0.956267282762842	-0.112027968423601
Bmp8b	0.00181107254177987	0.999773836585522	-0.031159082224123	0.875394852072226	-0.029348009682343	0.929355548995187	0.0495621934060929	0.745710800136483	0.0184031111819702	0.995815847401992	0.0202141837237502	0.998764524901864	-0.0322508917252359	0.75354153236686	0.0173113016808573	0.861303151615514	-0.0138477805432654	0.906995063012993	-0.0120367080014854	0.945016870254252	0.0175926539316772	0.933034320430699	-0.0146582377935585	0.895139703488255	0.0349039556125343	0.720629570971755	0.00374487338841201	0.975846745895729	0.00555594593019199	0.973720405703387	-0.176482040405694	0.105811087942898	-0.00319877432488992	0.987762115901835	-0.179680814730585	0.222592503280519	0.073239546663168	0.624005640978208	0.0700407723382779	0.457400744916813	-0.106441268067415	0.787946879915809	-0.0344198133944729	0.881704469928942	0.0388197332686974	0.876480693774403	0.0356209589438064	0.887216577966023	-0.140861081461888
Gdf2	0.0977353365440152	0.999509748788358	-0.0187422537876401	0.965001472489316	0.0789930827563748	0.809377088062395	0.0391561851872014	0.907377399931495	0.0204139313995614	0.996690990519336	0.118149267943577	0.998764524901864	-0.171102726890515	0.149609952216923	-0.131946541703314	0.223910353208675	-0.150688795490954	0.192843183529741	-0.052953458946939	0.755292555444892	0.102628163244506	0.634002087790191	-0.06847456364601	0.590382515159686	-0.0293183784588084	0.841889009102035	-0.0480606322464484	0.725339117273274	0.0496747042975665	0.746192883992434	-0.238790471229416	0.0982724853812241	0.0239510251832959	0.925041318931892	-0.214839446046119	0.14349083204715	0.0611758004420873	0.722272284685347	0.085126825625383	0.593105956476042	-0.153663645604032	0.726116698878056	0.0836339737232789	0.764597586710298	0.144809774165367	0.458352177573268	0.168760799348663	0.512017737282583	-0.0700296718807519
Bmpr1a	0.11052822155087	0.999509748788358	0.0164434478900108	0.965980847968059	0.126971669440881	0.609735880948517	-0.0969486759859131	0.668695344955331	-0.0805052280959027	0.986518535607493	0.0300229934549664	0.998764524901864	-0.0561814891218818	0.754424923847142	-0.153130165107794	0.265034817728974	-0.136686717217784	0.34552541342828	-0.0261584956669141	0.902575078376914	-0.0569292273653325	0.852038752233715	-0.113110716487214	0.355485712756192	-0.210059392473127	0.0910299293535723	-0.193615944583117	0.0877724080473128	-0.0830877230322468	0.501018632339283	-0.093272089624091	0.44376296707717	0.0311523763122293	0.917686812129489	-0.0621197133118624	0.782085245926487	-0.0835751739982813	0.681513746976296	-0.0524227976860541	0.628415540767593	-0.145694887310142	0.656707101068855	0.0454741077251583	0.835693877038987	-0.038101066273122	0.920585630090693	-0.00694868996089187	0.987165738392718	-0.100220779584985
Bmpr1b	0.0336358272039907	0.999509748788358	-0.0465063155099001	0.805908365777133	-0.0128704883059089	0.965533098974981	0.00078971318813402	0.998687559782512	-0.045716602321766	0.986518535607493	-0.0120807751177754	0.998764524901864	0.0507513738955653	0.607942834952803	0.051541087083699	0.59133761618821	0.00503477157379896	0.971353852577008	0.0386705987777901	0.773519008225051	0.0479637256758538	0.806919253100776	0.098715099571419	0.221289229460874	0.0995048127595536	0.260123079594973	0.0529984972496527	0.582072181566629	0.0866343244536442	0.370150191063475	0.0107714165619932	0.926983375675485	-0.0228616169103144	0.928988116479281	-0.0120902003483211	0.95731635576348	0.0441448641191035	0.855489842302609	0.0212832472087899	0.897984002987399	0.0320546637707835	0.96337529216839	-0.0486893211986689	0.86937863270688	-0.00454445707956506	0.990328358820738	-0.0274060739898785	0.908992088056706	-0.0166346574278848
Bmpr2	-0.339145283184898	0.999509748788358	0.163865514086189	0.850910403173048	-0.175279769098709	0.879932618667386	0.122145417217823	0.909445499200295	0.286010931304012	0.986518535607493	-0.0531343518808864	0.998764524901864	0.591754395725566	0.0863142130115073	0.713899812943387	0.0138260936077579	0.877765327029577	0.00506580235987755	0.538620043844678	0.140027779554376	-0.520211692515751	0.489616032099299	0.0715427032098135	0.89984518880946	0.193688120427636	0.677892443316097	0.357553634513825	0.367275632251562	0.0184083513289274	0.979536454179811	0.416352097363515	0.0258615823907058	0.181361924372477	0.549279581119478	0.597714021735993	0.0366874741310899	-0.573033267813372	0.0821062045737628	-0.391671343440895	0.0731761685736043	0.0246807539226225	0.98039390322706	0.286810179312441	0.564992992712299	-0.286223088500929	0.441563815524144	-0.104861164128453	0.799914268536139	0.311490933235063
Bmx	0.00929038345343017	0.999773836585522	0.301304761109402	0.572236507254314	0.310595144562832	0.660022184999847	-0.586672418289135	0.256375713473244	-0.285367657179733	0.986518535607493	-0.276077273726303	0.998764524901864	0.276419935235386	0.405300958141933	-0.310252483053749	0.3464883293227	-0.00894772194434718	0.98634872627616	0.000342661509083353	0.999361345950946	0.208277957681003	0.725822172277795	0.484697892916389	0.0435674543691675	-0.101974525372746	0.7539556724558	0.199330235736657	0.42544592704478	0.208620619190086	0.46945111844885	-0.177781193763761	0.585754500716581	-0.107916355802559	0.840338295806726	-0.285697549566319	0.536580341239518	0.0211925676838453	0.975429886521814	-0.0867237881187128	0.839186679568685	-0.264504981882474	0.866379151125892	0.276009502260871	0.703290613450579	0.297202069944717	0.573334665995529	0.189285714142159	0.669157899031226	0.0115045203783971
Bnc1	0.372442523747343	0.999509748788358	0.0794378556998791	0.952183140609142	0.451880379447222	0.615806884146632	-0.0188119341617432	0.987671566828178	0.060625921538136	0.995815847401992	0.433068445285479	0.971100942320957	-0.014549905363278	0.980874786866846	-0.0333618395250215	0.959377520079667	0.0460760161748572	0.940514767494643	0.4185185399222	0.365761707178715	0.330804126877079	0.657959985513057	0.316254221513801	0.213223927073153	0.297442287352057	0.441341234009292	0.376880143051936	0.191676299010949	0.749322666799279	0.0205214758903603	0.215596290344412	0.41573409643328	-0.495843718277789	0.471916060237412	-0.280247427933377	0.647858838636803	0.548950452472082	0.373909075443613	0.0531067341942925	0.887740499055533	0.268703024538706	0.804568892902373	-0.702892700708968	0.537234980427429	-0.153942248236887	0.896503754711252	-0.649785966514675	0.241484107110975	-0.434189676170263
Bnip2	0.0249175498118983	0.999509748788358	-0.118763958120886	0.612861966962108	-0.0938464083089884	0.723605484621819	0.19337811084457	0.332722026838952	0.0746141527236836	0.986518535607493	0.0995317025355804	0.998764524901864	-0.1891466126852	0.125360464925719	0.00423149815936891	0.9815870249886	-0.114532459961517	0.409386451329428	-0.0896149101496186	0.552716401742789	-0.493950972200877	0.436589028459318	-0.683097584886078	0.0260570878711468	-0.489719474041508	0.0918060813795223	-0.608483432162393	0.0409375820788808	-0.583565882350496	0.0534265768949121	0.39975323162278	0.059510414030579	0.0909625432707635	0.781546893778618	0.490715774893543	0.0599921086188154	-0.524818729857305	0.108373238052946	-0.433856186586544	0.101383990350435	-0.0341029549637595	0.979497255918505	0.263731770152652	0.610456880730101	-0.261086959704653	0.388966664508534	-0.170124416433889	0.650828423186206	0.229628815188891
Bnip3l	0.00481486472894598	0.999509748788358	-0.0282635540918681	0.945042560481688	-0.0234486893629232	0.963481199825015	0.0541979479186716	0.878303800649491	0.0259343938268019	0.995815847401992	0.0307492585557477	0.998764524901864	-0.17383310515984	0.29837554364107	-0.119635157241169	0.454486493703566	-0.147898711333039	0.343135096799742	-0.143083846604093	0.422768773925163	-0.275122085163478	0.524457297781923	-0.44895519032332	0.0379904081123908	-0.394757242404649	0.0614411419794532	-0.423020796496517	0.037035921198573	-0.418205931767572	0.0486946601558337	0.438080455480647	0.0461527639311849	-0.135468719747934	0.567761683396683	0.302611735732712	0.257180638207139	-0.305266407873388	0.164293701583597	-0.440735127621324	0.0218781619599864	-0.00265467214067719	0.998306868909002	0.284208990191228	0.537234980427429	-0.0210574176821593	0.96311573803936	-0.156526137430095	0.527825866898541	0.281554318050551
Smyd1	-0.161904853081125	0.999509748788358	0.343925173091935	0.265528676646993	0.18202032001081	0.780008050919094	-0.458430484758456	0.276453536314551	-0.114505311666521	0.986518535607493	-0.276410164747646	0.998764524901864	0.0891592080849814	0.799449488241678	-0.369271276673474	0.0234696204178355	-0.0253461035815389	0.933566378363611	-0.187250956662664	0.604492933630889	0.130510231793796	0.803758446706504	0.219669439878777	0.500304495836564	-0.238761044879678	0.313806124202154	0.105164128212257	0.730745377057322	-0.0567407248688678	0.904869368464749	-0.106174175331293	0.444419698798594	0.056851558919087	0.780041331975077	-0.0493226164122071	0.821970623258608	0.100123937247953	0.515518631039953	0.15697549616704	0.0977622142439293	0.0508013208357476	0.936359309837757	-0.0843926256435439	0.723546920767927	0.0157313116044096	0.966205840780639	0.0725828705234964	0.787377342500345	-0.0335913048077973
Bop1	0.0526263533271216	0.999509748788358	-0.0727605348565003	0.78736415017253	-0.0201341815293794	0.965983024061943	0.101306811491946	0.712840390994785	0.0285462766354467	0.995815847401992	0.0811726299625686	0.998764524901864	0.0560733910197439	0.71420310891948	0.157380202511691	0.146732518934725	0.0846196676551917	0.44619751385962	0.137246020982313	0.353615156151815	-0.01142975895132	0.973406047598394	0.0446436320684225	0.785781956876362	0.14595044356037	0.272328769213819	0.07318990870387	0.581525803915193	0.125816262030992	0.412129945556992	0.0595742948659974	0.644092193315284	0.0210877801581649	0.9440843176898	0.0806620750241627	0.616538839956485	-0.0848856046347159	0.625128672980016	-0.0637978244765498	0.656550637020245	-0.00422352961055193	0.995291666406056	0.0254943091513857	0.934484529327003	-0.0593912954833284	0.841365265377702	-0.0383035153251636	0.92925975975392	0.0212707795408335
Bst1	-0.0112373051996265	0.999773836585522	0.107578285419034	0.865354458367698	0.0963409802194067	0.909576384219998	0.144055780373571	0.788526609053283	0.251634065792605	0.986518535607493	0.240396760592978	0.998764524901864	-0.495929117512629	0.0767639938074021	-0.351873337139058	0.123398757502919	-0.244295051720024	0.404479707646527	-0.255532356919651	0.460039225526238	-0.384551480461524	0.545201175223673	-0.880480597974154	0.0165449082886828	-0.736424817600583	0.0255340971372699	-0.62884653218155	0.052755096588001	-0.640083837381176	0.0676110958615816	0.759527732505057	0.0147344229470924	0.224817473765183	0.491678465009614	0.984345206270238	0.0135168232078022	-0.425576450604494	0.229634076490087	-0.200758976839311	0.495362146592447	0.558768755665747	0.495602243222731	0.405991159689658	0.538466658516322	-0.0195852909148341	0.97240888361288	0.205232182850348	0.561404178739408	0.964759915355405
Bpgm	-0.178828587461402	0.999509748788358	0.421613008756261	0.357050854881983	0.242784421294861	0.764973331844632	-0.238063615373867	0.725502333121007	0.183549393382395	0.986518535607493	0.00472080592099355	0.999154220091279	-0.300600952281254	0.446967978077789	-0.538664567655121	0.0778804473655097	-0.117051558898859	0.758672052948183	-0.295880146360259	0.492849908007003	-0.250788849505075	0.71100702768429	-0.551389801786328	0.109884303017511	-0.789453417160196	0.0239412117071679	-0.367840408403933	0.191676299010949	-0.546668995865335	0.116022586726232	0.670021669802807	0.0140376102426304	-0.480157499557719	0.230672940401943	0.189864170245088	0.605077317413273	-0.179896995846229	0.680454821969869	-0.660054495403949	0.0378601228201673	0.00996717439885796	0.995291666406056	0.20549265866618	0.677428360494189	0.0255956628199506	0.971467233360031	-0.454561836737768	0.13607637797792	0.215459833065038
Brca1	-0.00314267347431943	0.999773836585522	-0.031063914578328	0.92361050389085	-0.0342065880526471	0.924646457845906	0.0244524376318612	0.933741976306646	-0.00661147694646629	0.99802547125153	-0.00975415042078631	0.998764524901864	-0.0127402970012994	0.921259981878073	0.0117121406305621	0.913518253346366	-0.0193517739477658	0.884769620801935	-0.0224944474220854	0.877617392853306	0.0343683259340069	0.826833348221052	0.0216280289327075	0.859162436508175	0.0460804665645694	0.662731483525032	0.0150165519862411	0.91283615217122	0.011873878511922	0.936553713815007	-0.0355923528606134	0.724415144960584	0.041092713637434	0.817377201207715	0.0055003607768202	0.975030885489949	0.0389443399989329	0.799202910292437	0.0800370536363656	0.401385527830867	0.0444447007757531	0.915880201262428	-0.070861327280113	0.709724666803687	-0.0319169872811804	0.889911767518442	0.00917572635625365	0.976933790522806	-0.026416626504361
Brca2	0.170119350305584	0.999509748788358	-0.0985911552101721	0.729970968146785	0.0715281950954124	0.836606489892642	0.0481870171542867	0.893727383985791	-0.0504041380558852	0.987427419438515	0.119715212249699	0.998764524901864	-0.0155913822807039	0.946917475913676	0.0325956348735828	0.860693128991141	-0.0659955203365895	0.73291785820405	0.104123829968995	0.581252638745547	0.199409496564513	0.537494201800305	0.183818114283808	0.229379504443912	0.232005131438095	0.112687033233296	0.133413976227923	0.399590831766525	0.303533326533507	0.0487903044233208	-0.150058955231613	0.334107702360397	0.0510999654664587	0.873114781314826	-0.0989589897651549	0.669743441285091	0.0416556677307212	0.891342490975532	0.0927556331971801	0.632893927195873	-0.0573033220344327	0.950078637315666	0.0114007983972565	0.980148035549658	0.0530564661279785	0.890773567818631	0.104156431594437	0.74938107198581	-0.0459025236371755
Zfp36l1	-0.122543676392193	0.999509748788358	0.245776926344142	0.658760704667866	0.123233249951949	0.87992696214319	0.0161282216866029	0.986184191028968	0.261905148030745	0.986518535607493	0.139361471638553	0.998764524901864	0.258125449931926	0.355310114415583	0.27425367161853	0.294744053198341	0.520030597962673	0.0374751810495268	0.39748692157048	0.13139013679117	-0.0686623891933185	0.919548654327477	0.189463060738608	0.55931841144302	0.205591282425212	0.547646194662235	0.451368208769355	0.117217064309684	0.328824532377162	0.268200917250175	0.137059971062105	0.449543524958886	0.0686027946487021	0.791979236892147	0.205662765710806	0.30601646604544	0.0313053793465873	0.886200336596401	0.099908173995289	0.531314292527884	0.236968145057398	0.619803192533403	-0.0108530391106576	0.972188581343274	0.0204523402359313	0.951223265184475	0.0890551348846331	0.774793126133957	0.226115105946739
Zfp36l2	-0.0678887548583012	0.999509748788358	0.0129984424028305	0.97590102221254	-0.0548903124554712	0.848505558017291	-0.00462075766224453	0.990993931107138	0.00837768474058659	0.99802547125153	-0.0595110701177151	0.998764524901864	0.0162913072834158	0.918626734500644	0.0116705496211712	0.9324407888205	0.0246689920240018	0.88048166412986	-0.0432197628342994	0.752317420449471	-0.0397353723809163	0.887581202841257	-0.0234440650975002	0.894935119259406	-0.0280648227597444	0.870194370045687	-0.0150663803569142	0.93705629899801	-0.0829551352152154	0.572374575787453	0.0755690252042355	0.445682771872977	0.0376714764320786	0.837627806192601	0.113240501636315	0.380315002678302	-0.198007226556901	0.136719996201343	-0.160335750124822	0.0952464307482204	-0.0847667249205848	0.804922683441776	0.0787137551880346	0.728869491371597	-0.119293471368864	0.552788242457869	-0.0816219949367862	0.732676417892656	-0.00605296973254996
Brs3	-0.0679259185128614	0.999509748788358	0.011139962124991	0.974646958483414	-0.0567859563878699	0.868879081115421	0.098300091972973	0.705037154763087	0.109440054097964	0.986518535607493	0.0415141355851035	0.998764524901864	-0.101130851994376	0.467239591507196	-0.00283076002140241	0.986475072831958	0.0083092021035889	0.954197591486317	-0.0596167164092724	0.701936997312012	0.00526669629655879	0.990690258187009	-0.0958641556978178	0.564159328041059	0.00243593627515548	0.991450120961236	0.0135758984001468	0.940158074943081	-0.0543500201127141	0.777756141157061	-0.0846260852011956	0.423816436452261	0.122589010724764	0.564699134477598	0.0379629255235696	0.861846925356625	-0.230074187642483	0.286756490864252	-0.107485176917718	0.468986797065763	-0.192111262118912	0.651950930672601	0.101808369787316	0.733663048544357	-0.128265817855166	0.627116278295608	-0.00567680713040148	0.988379612677329	-0.0903028923315971
Birc6	-0.00240765510622425	0.999773836585522	-0.123137848138705	0.608765499219919	-0.125545503244929	0.689479960713075	0.0736512386063881	0.826333600599367	-0.0494866095323164	0.989748507948967	-0.0518942646385404	0.998764524901864	0.363843586957842	0.0116840331468289	0.437494825564229	0.000430186526347627	0.314356977425525	0.00684941828121639	0.311949322319301	0.019880562001961	-0.0775754956523807	0.710728229006704	0.286268091305461	0.0602633928518784	0.359919329911848	0.0150954180823163	0.236781481773144	0.0609879861339395	0.23437382666692	0.0939936267239101	-0.173449249300146	0.185074408588826	0.135753544879838	0.522121787737982	-0.0376957044203087	0.840559185758216	-0.0181660336639101	0.930273602274103	0.117587511215929	0.366934327095977	-0.0558617380842167	0.902919060437858	-0.0714735273279248	0.716252869327788	-0.0896395609918336	0.689771106419405	0.0461139838880047	0.893400690880674	-0.127335265412143
Chic1	-0.106443486659713	0.999509748788358	0.0943122568288175	0.759471134556931	-0.0121312298308959	0.983850369070018	0.105739531449877	0.769327832361902	0.200051788278694	0.986518535607493	0.0936083016189811	0.998764524901864	0.108150448680121	0.55200905163946	0.213889980129997	0.120352355041696	0.308202236958814	0.0157168195414936	0.201758750299101	0.217817858620186	-0.103770941505977	0.771110223688908	0.00437950717414416	0.98826819774518	0.11011903862402	0.608186744765283	0.204431295452838	0.234685184712841	0.0979878087931247	0.67448777381841	0.192336573434265	0.133740839003193	0.0846387878103388	0.679841448146148	0.276975361244604	0.0803264853675899	-0.43141620761321	0.0622772239216295	-0.346777419802871	0.0568773095783414	-0.154440846368604	0.782129796271734	0.208806223467717	0.555284786690274	-0.222609984145492	0.265470888693238	-0.137971196335154	0.55648889884722	0.0543653770991116
Bsg	-0.0992241271788918	0.999509748788358	0.117665498970813	0.755464292735384	0.0184413717919216	0.978301298114321	-0.0445929363169808	0.909145180299416	0.0730725626538318	0.986518535607493	-0.0261515645250601	0.998764524901864	0.000322708912147002	0.998228549014825	-0.044270227404833	0.782387401312391	0.0733952715659788	0.711289523876783	-0.0258288556129123	0.924113792234947	-0.150852897145588	0.646783557420668	-0.150530188233441	0.404027954466362	-0.195123124550422	0.277280611921075	-0.0774576255796099	0.746156825460565	-0.176681752758501	0.412213630578876	0.288691948247608	0.0634440837862294	-0.193635554177498	0.554766759803709	0.0950563940701107	0.766126126934338	-0.0397943886514927	0.91453971469802	-0.233429942828992	0.0966957628936917	0.0552620054186193	0.943246375210001	0.0274879333997869	0.925772377406243	-0.0123064552517037	0.982631826618316	-0.205942009429203	0.246197408770142	0.0827499388184065
Bsn	-0.0223228920477308	0.999509748788358	0.0198345036753917	0.953834636913286	-0.00248838837233899	0.992982958609215	0.0864812427464435	0.634245438067045	0.106315746421835	0.986518535607493	0.0839928543741047	0.998764524901864	-0.050606752802102	0.624002054325938	0.035874489944342	0.676828876165623	0.0557089936197339	0.608314415389394	0.0333861015720027	0.749423505209891	-0.0380841576516609	0.780844062122842	-0.0886909104537625	0.306619085387934	-0.00220966770731854	0.984946095453103	0.0176248359680725	0.882831977318062	-0.00469805607965825	0.967913718684543	-0.124603870028471	0.311312735231209	-0.00419023874801629	0.984627088722949	-0.128794108776486	0.340178463023819	-0.0315145917739604	0.825157506086076	-0.0357048305219771	0.779138222968686	-0.160308700550447	0.629777297930988	0.00758368830482511	0.977872816267174	-0.023930903469135	0.922324843289154	-0.028121142217151	0.93449974775392	-0.152725012245622
Btc	0.163312509446777	0.999509748788358	-0.161087766213066	0.526078975089478	0.00222474323371085	0.99656623110762	0.0531982670704001	0.831108884979904	-0.107889499142666	0.986518535607493	0.0554230103041105	0.998764524901864	0.298598458292312	0.0413056226283822	0.351796725362712	0.012924407074694	0.190708959149646	0.253965872235712	0.354021468596423	0.039310344872941	0.0293633433140422	0.958529358100999	0.327961801606355	0.0885157467362033	0.381160068676754	0.0560609016326852	0.220072302463688	0.293254991102025	0.383384811910465	0.0664553908158043	-0.0156220654547502	0.943514253783049	0.0458157602479391	0.838242350511854	0.0301936947931889	0.910404101015211	0.197089996723167	0.509963615779537	0.242905756971106	0.33856566235705	0.227283691516357	0.815548789759078	-0.195327621394992	0.717115704909448	0.00176237532817404	0.99661887850192	0.047578135576114	0.907180259751255	0.0319560701213648
Klf5	-0.0924751292463768	0.999509748788358	0.0376638868367954	0.976285899592252	-0.0548112424095798	0.963911537670051	-0.103566715961256	0.909145180299416	-0.0659028291244598	0.996690990519336	-0.158377958370835	0.998764524901864	0.71732401104697	0.0222788043633119	0.613757295085713	0.0194713596789236	0.651421181922509	0.0423597659217525	0.558946052676134	0.0933548431409582	-0.288260154238671	0.623051379719552	0.429063856808299	0.205101802011516	0.325497140847044	0.329124144654435	0.36316102768384	0.325530242421002	0.270685898437464	0.490957298522638	0.132992672730765	0.481897345165867	-0.128605179420728	0.645946714472099	0.00438749331003683	0.989893570243359	0.161401922585515	0.559208005918735	0.0327967431647876	0.889592934955787	0.165789415895554	0.8354028177556	-0.186599257381574	0.611049220031666	-0.0251973347960585	0.954855914730563	-0.153802514216787	0.525921477777797	-0.0208098414860237
Btg1	-0.138884643305674	0.999509748788358	0.251769169180003	0.783918575858769	0.112884525874329	0.941420561847836	0.0899576249652924	0.93524741312568	0.341726794145295	0.986518535607493	0.202842150839621	0.998764524901864	0.0952291937750862	0.855625505557113	0.185186818740378	0.605281810185956	0.436955987920381	0.262846110755449	0.298071344614707	0.560965242630697	0.180196606291836	0.816473591306028	0.275425800066922	0.544071063589676	0.365383425032214	0.365239937179248	0.617152594212217	0.141992818934171	0.478267950906543	0.309975254731025	0.602561928561408	0.235581892241173	-0.151391659927515	0.88704772996652	0.451170268633892	0.468836385552186	-0.0395804674748176	0.961113732281503	-0.190972127402334	0.729495433865431	0.411589801159076	0.770428145280765	0.534797307951349	0.537234980427429	0.495216840476532	0.528650260824124	0.343825180549016	0.730105041391714	0.946387109110424
Btg2	0.00278670122726232	0.999773836585522	0.115798656811935	0.874727173793166	0.118585358039196	0.867074873480387	-0.0586418275616613	0.948162585296982	0.0571568292502732	0.996690990519336	0.0599435304775345	0.998764524901864	0.463939528154435	0.176090581591855	0.405297700592774	0.105612271999997	0.521096357404709	0.100594566824525	0.523883058631971	0.101926947595835	-0.100157855680341	0.889626654658497	0.363781672474093	0.289378568939705	0.305139844912433	0.286073689200958	0.420938501724367	0.194556534485462	0.423725202951629	0.172863750821078	0.109257417434953	0.605807673499251	0.123103919667949	0.67664117004956	0.232361337102903	0.40547747038082	0.03836266822453	0.897009584833195	0.161466587892478	0.274624528552103	0.270724005327434	0.64865948658525	-0.0930996351121296	0.769014320494665	-0.0547369668875985	0.903509475472132	0.0683669527803504	0.863410603215265	0.177624370215305
Btk	-0.0419104884879344	0.999509748788358	0.29071270521936	0.405431671850342	0.248802216731425	0.55656134320636	0.0335897981662546	0.940083109090866	0.324302503385614	0.834526182029325	0.282392014897681	0.825433252445917	-0.460169869878465	0.0262206177992614	-0.426580071712211	0.0337380781621318	-0.135867366492851	0.618968897417705	-0.177777854980784	0.48403258606226	0.382018523680781	0.403008628131852	-0.0781513461976824	0.632354606759453	-0.0445615480314285	0.837251607855946	0.246151157187931	0.183832675666742	0.204240668699997	0.218410544078796	0.343802603844513	0.0993187421283488	-0.0915977615031552	0.810631707397827	0.252204842341357	0.435030182364161	0.0224639038030646	0.957047371357282	-0.069133857700092	0.707946573958341	0.274668746144423	0.685379387598973	-0.0414030584610635	0.91059241371701	-0.0189391546579988	0.974742275971131	-0.110536916161154	0.6225975188951	0.233265687683358
Btn1a1	-0.0123082061210868	0.999509748788358	-0.0395699596752689	0.848761215277861	-0.0518781657963559	0.776311687251316	0.0406966455819795	0.773132742617768	0.00112668590671019	0.998688958521285	-0.0111815202143762	0.998764524901864	0.0339012632803625	0.698288268480197	0.0745979088623422	0.288435367697408	0.0350279491870733	0.725256500591638	0.0227197430659865	0.847288109728471	-0.0298895290616304	0.837750998754782	0.00401173421873242	0.965228085026225	0.0447083798007117	0.537014669057988	0.00513842012544284	0.960544913874131	-0.00716978599564444	0.945940021394985	-0.0619779046274232	0.447110074501165	0.177273445263388	0.178066478453533	0.115295540635965	0.31194821982202	-0.139699406541819	0.222540756628035	0.0375740387215696	0.652073209870702	-0.0244038659058525	0.953227830559396	-0.0231400425941511	0.891705840282732	-0.16283944913597	0.280845233944478	0.0144339961274184	0.952228022912559	-0.0475439085000049
Btrc	0.0370280186953235	0.999509748788358	-0.099664238789451	0.704851726970531	-0.0626362200941279	0.783984539148003	0.112173320023721	0.520921381466361	0.0125090812342705	0.99802547125153	0.0495370999295935	0.998764524901864	0.0010976344211215	0.993209240563729	0.113270954444843	0.23434864683616	0.0136067156553921	0.944239544556403	0.050634734350715	0.700686516869006	-0.017803830484232	0.948024234818327	-0.0167061960631106	0.902722640634334	0.095467123960611	0.372479467786127	-0.00419711482884008	0.981745188470554	0.0328309038664829	0.809773760181128	-0.116049777435003	0.312286564787645	0.0285344184050418	0.856268569974495	-0.0875153590299599	0.528568241442799	0.0372053675335969	0.817880144925676	0.0657397859386386	0.595398767649999	-0.0503099914963625	0.934991754916305	-0.0575377723137445	0.840576384429619	-0.0203324047801461	0.937669827485628	0.00820201362489651	0.984064166139447	-0.107847763810106
Bub1	0.321227546472578	0.999509748788358	-0.410345532460022	0.269994768214385	-0.0891179859874441	0.887478530878849	0.223033687514759	0.584958186374946	-0.187311844945262	0.986518535607493	0.133915701527316	0.998764524901864	-0.0985297762826296	0.652463996248541	0.12450391123213	0.447107446642186	-0.285841621227892	0.0776194371213708	0.0353859252446864	0.894629733812833	0.0846241466052424	0.757330486052538	-0.0139056296773869	0.960681882634029	0.209128057837373	0.248715418111149	-0.201217474622649	0.265718111804849	0.120010071849929	0.568588743677022	0.137458147316999	0.474085353020219	0.104612372328643	0.764534685875676	0.242070519645642	0.237848039270422	-0.208081634362636	0.474024591381214	-0.103469262033993	0.719343073231023	0.0339888852830069	0.975280217012748	0.0127849421643242	0.983372253415509	-0.195296692198311	0.610564562238261	-0.0906843198696675	0.887216577966023	0.0467738274473302
[truncated: 17,042 more rows]
[truncated: 38 more columns]
